# Supplementary material for: Shared and Unique Evolutionary Trajectories to Ciprofloxacin Resistance in Gram-Negative Bacterial Pathogens
Source: mBio. 2021 Jun 22;12(3):e00987-21. doi: 10.1128/mBio.00987-21 (PMC8262867; doi:10.1128/mBio.00987-21)
Supplement: DATA SET S3 [file mbio.00987-21-sd003.xlsx]

## Sheet: Legend and abbreviations
Supplementary data sets:
S3A	Sequence variants and MIC values in selected clones from the two evolutionary runs of E. coli BW25113 (CEC-2 and CEC-4)
S3B	Sequence variants and MIC values in selected clones from the evolutionary run of A. baumannii ATCC17978 (CAB)
S3C	Sequence variants and MIC values in selected clones from the evolutionary run of P. aeruginosa ATCC27853 (PAC-1,2)
	Data sets contain the following columns:
	- gene - Gene name. Prefixes "us_" and "ds_" indicate if variant was observed upstream or downstream of a gene.
	- variant - Amino acid variant. Alternatively del - deletion, ins - insertion, intergenic - variant in intergenic region, IS insert - insertion of an IS element
	- samples columns - presence "+" or absence "-" of varinat in a clone. In the table S3C the numbers represent copy number variation for amplification of the region of unknown function.
	- short annotation - Function of an affected gene.
	- gene_position - Affected nucleotide positions from a start of a gene.
	- effect_category - Effect predicted by breseq
	- position - Position on the chromosome.
	- codon_mutation - [Reference codon][Postion in the gene][Alternative codon]
	- new_seq - New sequence formed on a chromosome (substitution or insertion).
	- repeat_mutation - Indicate if a variant represents changing of repeat seqeunce number.
	- mobile_element - Name of a mobile element.
	- indel_size - Size of insertion or deletion in nt.
	- locus_tag - Locus tag of an affected gene. Prefixes "us_" and "ds_" indicate if variant was observed upstream or downstream of a gene.
Only acquired and non-synonymous variants are shown

## Sheet: S3A  (CEC-2,4)
Supplementary Data Set S3A. Sequence variants and MIC values in selected clones from the two evolutionary runs of E. coli BW25113 (CEC-2 and CEC-4)
	RUN=	CEC2	CEC2	CEC2	CEC2	CEC4	CEC2	CEC2	CEC2	CEC2	CEC2	CEC2	CEC2	CEC4	CEC2	CEC2	CEC2	CEC2	CEC2	CEC2	CEC4	CEC4	CEC4	CEC4	CEC4
gene	variant	6G64	2G23	6D1	6G70	5G2	2G17	5E5	5G60	5E1	1G3	3F3	4D2	4G6	4G39	4D1	5G53	5E2	3G36	5E4	6G12	1G11	3G12	1G12	1G14	short annotation	gene_position	effect_category	position	codon_mutation	new_seq	repeat_mutation	mobile_element	indel_size	locus_tag
A. Potential driver mutations
gyrA	D87Y	+	+	+	+	+	+	-	-	-	-	-	-	-	-	-	-	-	-	-	-	-	-	-	-	DNA gyrase subunit A (EC 5.99.1.3)	259	snp_nonsynonymous	2332641	GAC87TAC	A	-	-	-	BW25113_2231
gyrA	D87G	-	-	-	-	-	-	+	+	+	+	+	-	-	-	-	-	-	-	-	-	-	-	-	-	DNA gyrase subunit A (EC 5.99.1.3)	260	snp_nonsynonymous	2332640	GAC87GGC	C	-	-	-	BW25113_2231
gyrA	S83L	-	-	-	-	-	-	-	-	-	-	-	+	+	+	-	-	-	-	-	-	-	-	-	-	DNA gyrase subunit A (EC 5.99.1.3)	248	snp_nonsynonymous	2332652	TCG83TTG	A	-	-	-	BW25113_2231
gyrB	S464F	-	-	-	-	-	-	-	-	-	-	-	-	-	-	+	+	+	+	+	-	-	-	-	-	DNA gyrase subunit B (EC 5.99.1.3)	1391	snp_nonsynonymous	3872089	TCT464TTT	A	-	-	-	BW25113_3699
gyrB	S464Y	-	-	-	-	-	-	-	-	-	-	-	-	-	-	-	-	-	-	-	+	+	+	+	+	DNA gyrase subunit B (EC 5.99.1.3)	1391	snp_nonsynonymous	3872089	TCT464TAT	T	-	-	-	BW25113_3699
marR	T39I	-	-	-	-	-	+	-	-	-	-	-	-	-	-	-	-	-	-	-	-	-	-	-	-	Multiple antibiotic resistance protein MarR	116	snp_nonsynonymous	1613492	ACC39ATC	T	-	-	-	BW25113_1530
marR	L60R	-	-	-	-	-	-	+	+	+	-	-	-	-	-	-	-	-	-	-	-	-	-	-	-	Multiple antibiotic resistance protein MarR	179	snp_nonsynonymous	1613555	CTG60CGG	G	-	-	-	BW25113_1530
marR	T72P	-	+	-	-	-	-	-	-	-	-	-	-	-	-	-	-	-	-	-	-	-	-	-	-	Multiple antibiotic resistance protein MarR	214	snp_nonsynonymous	1613590	ACC72CCC	C	-	-	-	BW25113_1530
marR	del	-	-	-	-	-	-	-	-	-	+	-	-	-	-	-	-	-	-	-	-	-	-	-	-	Multiple antibiotic resistance protein MarR	coding (49-50/435 nt)	small_indel	1613425	-	-	-	-	2	BW25113_1530
marR	del	-	-	+	-	-	-	-	-	-	-	-	-	-	-	-	-	-	-	-	-	-	-	-	-	Multiple antibiotic resistance protein MarR	coding (221/435 nt)	small_indel	1613597	-	-	-	-	1	BW25113_1530
marR	ins	-	-	-	-	-	-	-	-	-	-	-	-	-	-	-	+	-	-	-	-	-	-	-	-	Multiple antibiotic resistance protein MarR	coding (258/435 nt)	small_indel	1613634	-	CTGGGTGGAAAGG	CTGGGTGGAAAGG (1->2)	-	-	BW25113_1530
marR	del	-	-	-	-	-	-	-	-	-	-	+	-	-	-	-	-	-	-	-	-	-	-	-	-	Multiple antibiotic resistance protein MarR	coding (267-280/435 nt)	small_indel	1613643	-	-	-	-	14	BW25113_1530
marR	del	-	-	-	-	-	-	-	-	-	-	-	-	-	-	-	-	-	-	-	-	+	-	-	-	Multiple antibiotic resistance protein MarR	coding (296-312/435 nt)	small_indel	1613672	-	-	-	-	17	BW25113_1530
marR	del	-	-	-	-	-	-	-	-	-	-	-	-	-	-	-	-	-	-	-	-	-	-	-	+	Multiple antibiotic resistance protein MarR	coding (313-328/435 nt)	small_indel	1613689	-	-	-	-	16	BW25113_1530
marR	ins	-	-	-	-	-	-	-	-	-	-	-	-	-	-	-	-	+	-	-	-	-	-	-	-	Multiple antibiotic resistance protein MarR	coding (317/435 nt)	small_indel	1613693	-	GTACTGGTAAAACTTACCACCGGCGGCGCGGC	GTACTGGTAAAACTTACCACCGGCGGCGCGGC (1->2)	-	-	BW25113_1530
marR	del	-	-	-	-	-	-	-	-	-	-	-	-	-	-	-	-	-	+	-	-	-	-	-	-	Multiple antibiotic resistance protein MarR	coding (356/435 nt)	small_indel	1613732	-	-	-	-	1	BW25113_1530
marR	del	-	-	-	-	-	-	-	-	-	-	-	-	-	+	-	-	-	-	-	-	-	-	-	-	Multiple antibiotic resistance protein MarR	coding (395/435 nt)	small_indel	1613771	-	-	-	-	1	BW25113_1530
us_marC	intergenic	-	-	-	+	-	-	-	-	-	-	-	-	-	-	-	-	-	-	-	-	-	-	-	-	us_UPF0056 inner membrane protein MarC<>us_Multiple antibiotic resistance protein MarR	intergenic (-211/-1)	small_indel	1613376	-	TACTTGCCAGGGCAACTAAT	TACTTGCCAGGGCAACTAAT (1->2)	-	-	us_BW25113_1529<>us_BW25113_1530
soxR	G121D	-	-	-	-	-	-	-	-	-	-	-	-	-	-	-	-	-	-	+	-	-	-	-	-	Redox-sensitive transcriptional activator SoxR	362	snp_nonsynonymous	4267758	GGT121GAT	A	-	-	-	BW25113_4063
soxR	del	-	-	-	-	+	-	-	-	-	-	-	-	-	-	-	-	-	-	-	-	-	-	-	-	Redox-sensitive transcriptional activator SoxR	coding (378-380/465 nt)	small_indel	4267774	-	-	-	-	3	BW25113_4063
soxR	del	-	-	-	-	-	-	-	-	-	-	-	-	+	-	-	-	-	-	-	-	-	-	-	-	Redox-sensitive transcriptional activator SoxR	coding (381-383/465 nt)	small_indel	4267777	-	-	-	-	3	BW25113_4063
soxR	del	-	-	-	-	-	-	-	-	-	-	-	-	-	-	-	-	-	-	-	-	-	+	-	-	Redox-sensitive transcriptional activator SoxR	coding (382-384/465 nt)	small_indel	4267778	-	-	-	-	3	BW25113_4063
soxR	del	-	-	-	-	-	-	-	-	-	-	-	-	-	-	-	-	-	-	-	-	-	-	+	-	Redox-sensitive transcriptional activator SoxR	coding (442-443/465 nt)	small_indel	4267838	-	-	-	-	2	BW25113_4063
acrR	IS insert	-	-	-	-	-	+	-	-	-	-	-	-	-	+	-	-	-	-	-	-	-	-	-	-	Transcriptional regulator of acrAB operon, AcrR	coding (85-90/648 nt)	mobile_element_insertion	481301	-	-	-	IS186B_2	-	BW25113_0464
us_acrA	intergenic	-	-	-	-	-	-	-	-	-	-	-	-	-	-	-	-	-	-	-	-	-	-	-	+	us_Multidrug efflux system AcrAB-TolC, membrane fusion component AcrA<>us_Transcriptional regulator of acrAB operon, AcrR	intergenic (-95/-47)	snp_intergenic	481170	-	G	-	-	-	us_BW25113_0463<>us_BW25113_0464
MIC	wildtype
mg/L	0.0156	0.125	0.25	0.25	0.25	0.5	0.5	0.25	0.25	0.25	0.125	0.25	0.125	1	1	0.0625	0.5	0.25	0.125	0.25	0.125	0.3125	0.5	0.25	0.5
xfold	1	8.01282	16.0256	16.0256	16.0256	32.0513	32.0513	16.0256	16.0256	16.0256	8.01282	16.0256	8.01282	64.1026	64.1026	4.00641	32.0513	16.0256	8.01282	16.0256	8.01282	20.0321	32.0513	16.0256	32.0513
additional measurements in a different series of dilutions
mg/L	0.0195	0.15625	0.3125	0.3125	0.15625	0.625	0.625	0.3125	0.3125	0.3125	0.15625	0.15625	0.15625	1.25	1.25	0.078125	0.3125	0.3125	0.15625	0.3125	0.15625	0.3125	0.3125	0.3125	0.625
xfold	1	8.01282	16.0256	16.0256	8.01282	32.0513	32.0513	16.0256	16.0256	16.0256	8.01282	8.01282	8.01282	64.1026	64.1026	4.00641	16.0256	16.0256	8.01282	16.0256	8.01282	16.0256	16.0256	16.0256	32.0513
Major Genotype		GyrA	MarR+GyrA	MarR+GyrA	MarC+GyrA	SoxR+ GyrA	MarR+GyrA+ AcrR	MarR+ GyrA	MarR+GyrA	MarR+ GyrA	MarR+ GyrA	MarR+ GyrA	GyrA	SoxR+GyrA	MarR+GyrA+AcrR	GyrB	MarR+ GyrB	MarR+ GyrB	MarR+ GyrB	SoxR + GyrB	GyrB	MarR+ GyrB	SoxR +GyrB	SoxR +GyrB	MarR+ GyrB+ AcrR
additional mutations		+yeaV	+yigI				'+yigI		+ghrA		+AsmA						+ElfC
B. Other mutations
asmA	T390P	-	-	-	-	-	-	-	-	-	+	-	-	-	-	-	-	-	-	-	-	-	-	-	-	AsmA protein	1168	snp_nonsynonymous	2133926	ACG390CCG	G	-	-	-	BW25113_2064
elfC	del	-	-	-	-	-	-	-	-	-	-	-	-	-	-	-	+	-	-	-	-	-	-	-	-	Probable outer membrane usher protein ElfC	coding (1808/2601 nt)	small_indel	996479	-	-	A (8->7)	-	1	BW25113_0940
ghrA	IS insert	-	-	-	-	-	-	-	+	-	-	-	-	-	-	-	-	-	-	-	-	-	-	-	-	Putative 2-hydroxyacid dehydrogenase YcdW (EC 1.-.-.-)	coding (4-8/939 nt)	mobile_element_insertion	1093345	-	-	-	IS2	-	BW25113_1033
lrhA	del	-	-	-	-	-	-	-	-	-	-	-	-	-	-	-	-	-	-	-	-	+	-	-	-	LysR family transcriptional regulator LrhA	coding (85-93/939 nt)	small_indel	2400028	-	-	-	-	9	BW25113_2289
pseudogene	SNP	-	-	-	-	-	-	-	-	-	-	-	+	-	+	-	-	-	-	-	-	-	-	-	-	COG3210: Large exoproteins involved in heme utilization or adhesion	pseudogene (2217/2526 nt)	snp_pseudogene	1461865	-	A	-	-	-	-
ds_-<>us_-	intergenic	-	-	-	-	-	-	-	-	+	-	-	-	-	-	-	-	-	-	-	-	-	-	-	-	ds_Large Subunit Ribosomal RNA / lsuRNA / LSU rRNA<>us_5S RNA	intergenic (+27/-51)	snp_intergenic	4161516	-	T	-	-	-	ds_-<>us_-

## Sheet: S3B (CAB)
Supplementary Data Set S3B. Sequence variants and MIC values in selected clones from the evolutionary run of A. baumannii ATCC17978 (CAB)
gene	variant	6E9	5E5	3E1	4E7	5E1	6E8	short annotation	effect_category	codon_mutation	new_seq	indel_size	locus_tag	mobile_element	gene_position
gyrA	S81L	+	+	+	+	+	+	DNA gyrase subunit A (EC 5.99.1.3)	snp_nonsynonymous	TCA81TTA	T	-	AUO97b_02831	-	242
parC	S84L	-	-	-	+	+	-	DNA topoisomerase IV subunit A (EC 5.99.1.3)	snp_nonsynonymous	TCG84TTG	A	-	AUO97b_01770	-	251
parC	E88K	-	-	-	-	-	+	DNA topoisomerase IV subunit A (EC 5.99.1.3)	snp_nonsynonymous	GAA88AAA	T	-	AUO97b_01770	-	262
adeN	ISAba11	-	+	-	-	-	-	Transcriptional regulator of multidrug efflux pump AdeIJK	mobile_element_insertion	-	-	-	AUO97b_03526	ISAba11	coding (410-414/654 nt)
us_AdeIJK	ISAba11	-	-	+	-	-	-	us_membrane fusion protein AdeI of RND effluxpump AdeIJK	mobile_element_insertion	-	-	-	us_AUO97b_02716<>ds_AUO97b_02717	ISAba1	-
us_CsuA/B	ISAba11	-	-	+	-	-	-	us_Transcriptional regulator, AcrR family<>us_Sigma-fimbriae uncharacterized paralogous subunit	mobile_element_insertion	-	-	-	us_AUO97b_03241<>us_AUO97b_03242	ISAba11	intergenic (-56/-524)
us_CsuA/B	intergenic	+	-	-	-	-	-	us_Transcriptional regulator, AcrR family<>us_Sigma-fimbriae uncharacterized paralogous subunit	snp_intergenic	-	C	-	us_AUO97b_03241<>us_AUO97b_03242	-	intergenic (-61/-523)
us_CsuA/B	ISAba11	-	+	-	-	+	-	us_Transcriptional regulator, AcrR family<>us_Sigma-fimbriae uncharacterized paralogous subunit	mobile_element_insertion	-	-	-	us_AUO97b_03241<>us_AUO97b_03242	ISAba11	intergenic (-78/-502)
MIC DATA:	wildtype
MIC (mg/L)	0.15625	1.25	2.5	5	20	20	20
MIC (xfold)	1	8	16	32	128	128	128
Major Genotype		GyrA+ (Csu)	GyrA+ AdeN	GyrA + us_AdeIJK	GyrA + ParC	GyrA + ParC + (csu)	GyrA + ParC
EUCAST breakpoint	1	close	above	above	above	above	above
B. Other mutations
AUO97b_01026	disruptive	-	-	+	-	-	-	Putative acetyltransferase	small_indel	-	-	1	AUO97b_01026	-	coding (429/459 nt)

## Sheet: S3C (PAC-1,2)
Supplementary Data Set S3C. Sequence variants and MIC values in selected clones from the evolutionary run of P. aeruginosa ATCC27853 (PAC-1,2)																												MutL-related clones with multiple SNVs
	RUN=	PAC-2	PAC-2	PAC-1	PAC-1	PAC-1	PAC-1	PAC-1	PAC-2	PAC-2	PAC-2	PAC-2	PAC-2	PAC-2	PAC-2	PAC-2	PAC-1	PAC-1	PAC-1	PAC-1	PAC-2	PAC-1	PAC-2	PAC-1	PAC-1	PAC-1	PAC-2	PAC-2	PAC-2	PAC-2	PAC-2	PAC-2	PAC-2
gene	variant	2E2	1K6	6D1	4E2	3D2	1E1	3D3	2I1	5K1	1K5	2K1	6K4	2K4	2K2	6K2	5E1	5E2	2D2	2D1	5F1	6D3	5F4	5E5	5C1	5E3	5F2	4K1	4K2	4K3	4K4	4K5	4K6	short_annotation	effect_category	locus_tag	PatricID	position	mobile_element	ref_seq	new_seq
A. Potential driver mutations
gyrA	Thr83Ile	+	+	+	+	+	+	+	+	+	+	+	+	+	+	+	-	-	-	-	-	-	-	-	-	-	-	+	+	+	+	+	+	DNA gyrase subunit A (EC 5.99.1.3)	snp_nonsynonymous	ACG06_09120	fig|287.6323.peg.1876	1909855	-	C	T
gyrA	Asp87Tyr	-	-	-	-	-	-	-	-	-	-	-	-	-	-	-	+	+	-	-	-	-	-	-	-	-	-	-	-	-	-	-	-	DNA gyrase subunit A (EC 5.99.1.3)	snp_nonsynonymous	ACG06_09120	fig|287.6323.peg.1876	1909866	-	G	T
gyrA	Asp87Asn	-	-	-	-	-	-	-	-	-	-	-	-	-	-	-	-	-	+	+	-	-	-	-	-	-	-	-	-	-	-	-	-	DNA gyrase subunit A (EC 5.99.1.3)	snp_nonsynonymous	ACG06_09120	fig|287.6323.peg.1876	1909866	-	G	A
gyrA	Glu153Ala	-	-	-	-	-	-	-	-	-	-	-	-	-	-	-	-	-	-	-	+	-	-	-	-	-	-	-	-	-	-	-	-	DNA gyrase subunit A (EC 5.99.1.3)	snp_nonsynonymous	ACG06_09120	fig|287.6323.peg.1876	1910065	-	A	C
gyrB	Ser466Phe	-	-	-	-	-	-	-	-	-	-	-	-	-	-	-	-	-	-	-	-	+	+	-	-	-	-	-	-	-	-	-	-	DNA gyrase subunit B (EC 5.99.1.3)	snp_nonsynonymous	ACG06_00020	fig|287.6323.peg.4	5183	-	C	T
parC	Ser87Leu	-	-	-	-	-	-	-	-	+	+	+	+	-	-	-	-	-	-	-	-	-	-	-	-	-	-	+	+	+	+	+	+	DNA topoisomerase IV subunit A (EC 5.99.1.3)	snp_nonsynonymous	ACG06_28570	fig|287.6323.peg.5891	6125460	-	G	A
parE	Val460Gly	-	-	-	-	-	-	-	-	-	-	-	-	+	+	+	-	-	-	-	-	-	-	-	-	-	-	-	-	-	-	-	-	DNA topoisomerase IV subunit B (EC 5.99.1.3)	snp_nonsynonymous	ACG06_28585	fig|287.6323.peg.5894	6127772	-	A	C
mexS	Ala91Val	-	-	+	-	-	-	-	-	-	-	-	-	-	-	-	-	-	-	-	-	-	-	-	-	-	-	-	-	-	-	-	-	Putative oxidoreductase, in divergon with MexT	snp_nonsynonymous	ACG06_13670	fig|287.6323.peg.2807	2852074	-	C	T
mexS	del	-	-	-	-	+	-	-	-	-	-	-	-	-	-	-	-	-	-	-	-	-	-	-	-	-	-	-	-	-	-	-	-	Putative oxidoreductase, in divergon with MexT	small_indel	ACG06_13670	fig|287.6323.peg.2807	2852342	-	CGAGGAGCGCGA	C
mexS	ins	-	-	-	-	-	-	-	-	-	-	-	-	-	-	-	-	-	-	+	-	-	-	-	-	-	-	-	-	-	-	-	-	Putative oxidoreductase, in divergon with MexT	small_indel	ACG06_13670	fig|287.6323.peg.2807	2852502	-	T	TCCGCCA
mexS	Ser251*	-	-	-	+	-	-	-	-	-	-	-	-	-	-	-	-	-	-	-	-	-	-	-	-	-	-	-	-	-	-	-	-	Putative oxidoreductase, in divergon with MexT	stop_gained	ACG06_13670	fig|287.6323.peg.2807	2852554	-	C	A
mexS	Arg332Trp	-	-	-	-	-	+	-	-	-	-	-	-	-	-	-	-	-	-	-	-	-	-	-	-	-	-	-	-	-	-	-	-	Putative oxidoreductase, in divergon with MexT	snp_nonsynonymous	ACG06_13670	fig|287.6323.peg.2807	2852796	-	C	T
mexD	Tyr35*	-	-	-	-	-	-	-	-	-	-	-	-	-	-	-	-	-	-	-	-	-	-	-	-	+	-	-	-	-	-	-	-	Multidrug efflux system, inner membrane proton/drug antiporter of MexCD-OprJ system	stop_gained	ACG06_26535	fig|287.6323.peg.5480	5674298	-	G	C
mexC	del	-	-	-	-	-	-	-	-	-	-	-	-	-	-	-	-	+	-	-	-	-	-	-	-	-	-	-	-	-	-	-	-	Multidrug efflux system, membrane fusion component MexC of MexCD-OprJ system	small_indel	ACG06_26540	fig|287.6323.peg.5481	5675387	-	CCG	C
nfxB	del	-	-	-	-	-	-	-	-	-	-	-	-	-	-	-	+	+	-	-	-	-	-	+	+	+	-	-	-	-	-	-	-	Transcriptional regulator NfxB	small_indel	ACG06_26545	fig|287.6323.peg.5482	5675944	-	AGATCATCCAGGCCT	A
nfxB	Ter188Cysext*?	-	-	-	-	-	-	+	+	-	-	-	-	-	-	-	-	-	-	-	-	-	-	-	-	-	-	-	-	-	-	-	-	Transcriptional regulator NfxB	stop_lost	ACG06_26545	fig|287.6323.peg.5482	5676317	-	A	C
B. Pilus and fimbria-related mutations
pilT	del	+	-	-	-	-	-	-	-	-	+	-	-	-	-	-	-	-	-	-	-	-	-	-	-	-	-	-	-	-	-	-	-	Twitching motility protein PilT	small_indel	ACG06_02080	fig|287.6323.peg.429	446789	-	AGCGCTGCGCTCG	A
pilT	del	-	-	-	-	-	-	-	-	-	-	-	-	-	-	-	-	-	-	-	-	-	-	-	-	-	+	-	-	-	-	-	-	Twitching motility protein PilT	small_indel	ACG06_02080	fig|287.6323.peg.429	447187	-	TCAAGGGCCTGGTCGC	T
pilB	Asp388Ala	-	-	-	-	-	-	-	-	-	-	-	-	+	-	-	-	-	-	-	+	-	-	-	-	-	-	-	-	-	-	-	-	Type IV fimbrial assembly,C ATPase PilB	snp_nonsynonymous	ACG06_25545	fig|287.6323.peg.5277	5488385	-	A	C
pilC	del	-	-	-	-	-	-	-	-	-	-	-	-	-	-	-	-	-	-	-	-	-	-	-	-	+	-	-	-	-	-	-	-	Type IV fimbrial assembly protein PilC	small_indel	ACG06_25550	fig|287.6323.peg.5278	5489934	-	CA	C
pilR	Arg438His	-	-	-	-	-	-	-	-	-	-	+	-	-	-	-	-	-	-	-	-	-	-	-	-	-	-	-	-	-	-	-	-	Type IV fimbriae expression regulatory protein PilR	snp_nonsynonymous	ACG06_26270	fig|287.6323.peg.5426	5616482	-	G	A
pilW	del	-	-	-	-	-	-	-	-	-	-	-	-	-	-	-	+	+	-	-	-	-	-	-	+	-	-	-	-	-	-	-	-	Type IV fimbrial biogenesis protein PilW	small_indel	ACG06_26295	fig|287.6323.peg.5431	5619935	-	TC	T
pilY1	del	-	-	-	-	-	-	-	-	-	-	-	+	-	-	-	-	-	-	-	-	-	-	-	-	-	-	-	-	-	-	-	-	Type IV fimbrial biogenesis protein PilY1	small_indel	ACG06_26305	fig|287.6323.peg.5433	5622193	-	GCGCCTCAGCTGGCCGAA	G
pilY1	ins	-	-	-	-	-	-	+	-	-	-	-	-	-	-	-	-	-	-	-	-	-	-	-	-	-	-	-	-	-	-	-	-	Type IV fimbrial biogenesis protein PilY1	small_indel	ACG06_26305	fig|287.6323.peg.5433	5623099	-	G	GC
pilQ	del	-	-	-	-	-	-	-	-	-	-	-	-	-	+	-	-	-	-	-	-	-	-	-	-	-	-	-	-	-	-	-	-	Type IV pilus biogenesis protein PilQ	small_indel	ACG06_28960	fig|287.6323.peg.5974	6229870	-	AACGGCG	A
pilQ	ins	-	-	-	-	-	-	-	-	-	-	-	-	-	-	+	-	-	-	-	-	-	-	-	-	-	-	-	-	-	-	-	-	Type IV pilus biogenesis protein PilQ	small_indel	ACG06_28960	fig|287.6323.peg.5974	6230095	-	A	AT
pilQ	del	-	-	-	-	-	-	-	+	-	-	-	-	-	-	-	-	-	-	-	-	-	-	-	-	-	-	-	-	-	-	-	-	Type IV pilus biogenesis protein PilQ	small_indel	ACG06_28960	fig|287.6323.peg.5974	6230374	-	GC	G
pilQ	ins	-	-	-	-	-	+	-	-	-	-	-	-	-	-	-	-	-	-	-	-	-	-	-	-	-	-	-	-	-	-	-	-	Type IV pilus biogenesis protein PilQ	small_indel	ACG06_28960	fig|287.6323.peg.5974	6230735	-	G	GC
pilO	ins	-	-	-	-	+	-	-	-	-	-	-	-	-	-	-	-	-	-	-	-	-	-	-	-	-	-	-	-	-	-	-	-	Type IV pilus biogenesis protein PilO	small_indel	ACG06_28970	fig|287.6323.peg.5976	6232293	-	G	GC
pilA	IS insert	-	+	-	-	-	-	-	-	-	-	-	-	-	-	-	-	-	-	-	-	-	-	-	-	-	-	-	-	-	-	-	-	Type IV pilin PilA	mobile_element_insertion	ACG06_25540	fig|287.6323.peg.5276	5486528-5486993	IS222	-	-
MIC DATA:	wildtype
MIC (mg/L)	0.156	2.5	2.5	10	10	10	10	10	10	20	20	20	20	20	10	10	10	5	5	10	0.625	5	1.25	2.5	2.5	2.5	0.16	20-40	20-40	20-40	20-40	20-40	20-40
MIC (xfold)	1	16.0256	16.0256	64.1026	64.1026	64.1026	64.1026	64.1026	64.1026	128.205	128.205	128.205	128.205	128.205	64.1026	64.1026	64.1026	32.0513	32.0513	64.1026	4.00641	32.0513	8.01282	16.0256	16.0256	16.0256	1.02564	128-256, slower growth
Major Genotype		GyrA + PilT	GyrA + PilA	GyrA + MexS	GyrA + MexS	GyrA + MexS + PilO	GyrA + MexS + PilQ	GyrA + NfxB + PilY	GyrA + NfxB + PilQ	GyrA + ParC	GyrA + ParC + PilT	GyrA + ParC + PilR	GyrA + ParC + PilY1	GyrA + ParE + PilB	GyrA + ParE + PilQ	GyrA + ParE + PilQ	GyrA+ NfxB+ PilW	GyrA + NfxB + MexC+ PilW	GyrA	GyrA + MexS	GyrA + PilB	GyrB	GyrB	NfxB+	NfxB+ PilW	NfxB+ MexD+ PilC	PilT+	GyrA + ParC + mutL*	GyrA + ParC + mutL*	GyrA + ParC + mutL*	GyrA + ParC + mutL*	GyrA + ParC + mutL*	GyrA + ParC + mutL*
EUCAST breakpoint	0.5	above	above	above	above	above	above	above	above	above	above	above	above	above	above	above	above	above	above	above	close	above	above	above	above	above	below	above	above	above	above	above	above
C. MutL-related mutations
mutL	del	-	-	-	-	-	-	-	-	-	-	-	-	-	-	-	-	-	-	-	-	-	-	-	-	-	-	-	+	+	+	+	+	DNA mismatch repair protein MutL	small_indel	ACG06_28480	fig|287.6323.peg.5872	6101841		ACTCGCCGGCGGCAG	A
mutL	Thr81Ile	-	-	-	-	-	-	-	-	-	-	-	-	-	-	-	-	-	-	-	-	-	-	-	-	-	-	+	-	-	-	-	-	DNA mismatch repair protein MutL	snp_nonsynonymous	ACG06_28480	fig|287.6323.peg.5872	6102686		G	A
mexE*	Thr408Ala	-	-	-	-	-	-	-	-	-	-	-	-	-	-	-	-	-	-	-	-	-	-	-	-	-	-	-	+	-	-	-	-	Multidrug efflux system,membrane fusion component MexE of MexEF-OprN system	snp_nonsynonymous	ACG06_13660	fig|287.6323.peg.2805	2849216		T	C
*us_mexE-<>ds_-	intergenic	-	-	-	-	-	-	-	-	-	-	-	-	-	-	-	-	-	-	-	-	-	-	-	-	-	-	-	+	+	+	+	+	us_Multidrug efflux system,membrane fusion component MexE of MexEF-OprN system<>ds_Transcriptional regulator of the MexEF-OprN multidrug efflux system	snp_intergenic	us_ACG06_13660<>ds_ACG06_13665	us_fig|287.6323.peg.2805<>ds_fig|287.6323.peg.2806	2850655		G	A
mexB*	Asn415Ser	-	-	-	-	-	-	-	-	-	-	-	-	-	-	-	-	-	-	-	-	-	-	-	-	-	-	-	+	-	-	-	-	Multidrug efflux system,C inner membrane proton/drug antiporter (RND type) %3D> MexB of MexAB-OprM	snp_nonsynonymous	ACG06_02235	fig|287.6323.peg.461	484094		A	G
mdtC*	Arg12Trp	-	-	-	-	-	-	-	-	-	-	-	-	-	-	-	-	-	-	-	-	-	-	-	-	-	-	-	-	-	+	-	-	Multidrug efflux system MdtABC-TolC,C inner-membrane proton/drug antiporter MdtC (RND type)	snp_nonsynonymous	-	fig|287.6323.peg.2770	2808849		C	T
mdtC*	Gly671Asp	-	-	-	-	-	-	-	-	-	-	-	-	-	-	-	-	-	-	-	-	-	-	-	-	-	-	-	-	-	+	-	-	Multidrug efflux system MdtABC-TolC,C inner-membrane proton/drug antiporter MdtC (RND type)	snp_nonsynonymous	-	fig|287.6323.peg.2770	2810827		G	A
mexW*	Asp719Gly	-	-	-	-	-	-	-	-	-	-	-	-	-	-	-	-	-	-	-	-	-	-	-	-	-	-	+	-	-	-	-	-	Multidrug efflux system,inner membrane proton/drug antiporter (RND type) MexW of MexVW-OprM system	snp_nonsynonymous	ACG06_24775	fig|287.6323.peg.5121	5322684		A	G
-	Ala193Val	-	-	-	-	-	-	-	-	-	-	-	-	-	-	-	-	-	-	-	-	-	-	-	-	-	-	+	-	-	-	-	-	putative lipoprotein	snp_nonsynonymous	ACG06_00280	fig|287.6323.peg.57	68181		C	T
-	Phe95Leu	-	-	-	-	-	-	-	-	-	-	-	-	-	-	-	-	-	-	-	-	-	-	-	-	-	-	-	-	-	+	-	-	putative lipoprotein	snp_nonsynonymous	ACG06_00355	fig|287.6323.peg.72	80071		A	G
ds_hcp-<>us_tagJ	intergenic	-	-	-	-	-	-	-	-	-	-	-	-	-	-	-	-	-	-	-	-	-	-	-	-	-	-	-	+	+	+	+	+	ds_T6SS component Hcp<>us_T6SS associated component TagJ (ImpE)	snp_intergenic	ds_ACG06_00470<>us_ACG06_00475	ds_fig|287.6323.peg.96<>us_fig|287.6323.peg.97	109087		A	G
-	Ser271Gly	-	-	-	-	-	-	-	-	-	-	-	-	-	-	-	-	-	-	-	-	-	-	-	-	-	-	-	-	-	-	-	+	Nucleoside-binding outer membrane protein	snp_nonsynonymous	ACG06_00870	fig|287.6323.peg.179	195047		A	G
pcaT	Val97Met	-	-	-	-	-	-	-	-	-	-	-	-	-	-	-	-	-	-	-	-	-	-	-	-	-	-	+	-	-	-	-	-	dicarboxylic acid transporter PcaT	snp_nonsynonymous	ACG06_01195	fig|287.6323.peg.248	263879		G	A
-	Leu352Pro	-	-	-	-	-	-	-	-	-	-	-	-	-	-	-	-	-	-	-	-	-	-	-	-	-	-	-	-	-	-	-	+	Uncharacterized MFS-type transporter	snp_nonsynonymous	ACG06_01280	fig|287.6323.peg.266	283323		A	G
hudA	Val156Ala	-	-	-	-	-	-	-	-	-	-	-	-	-	-	-	-	-	-	-	-	-	-	-	-	-	-	-	-	+	-	-	-	Virulence associated gene hudA (PA0254),C similar to UbiD	snp_nonsynonymous	ACG06_01320	fig|287.6323.peg.274	290716		A	G
-	Val211Ala	-	-	-	-	-	-	-	-	-	-	-	-	-	-	-	-	-	-	-	-	-	-	-	-	-	-	-	-	+	-	-	-	Uncharacterized MFS-type transporter	snp_nonsynonymous	ACG06_01445	fig|287.6323.peg.300	317360		A	G
cysW	His196Arg	-	-	-	-	-	-	-	-	-	-	-	-	-	-	-	-	-	-	-	-	-	-	-	-	-	-	-	+	-	-	-	-	Sulfate transport system permease protein CysW	snp_nonsynonymous	ACG06_01485	fig|287.6323.peg.308	324114		T	C
-	Glu135Lys	-	-	-	-	-	-	-	-	-	-	-	-	-	-	-	-	-	-	-	-	-	-	-	-	-	-	-	+	+	+	+	+	hypothetical protein	snp_nonsynonymous	ACG06_01505	fig|287.6323.peg.312	329092		C	T
potH	Leu159Phe	-	-	-	-	-	-	-	-	-	-	-	-	-	-	-	-	-	-	-	-	-	-	-	-	-	-	-	-	-	+	-	-	Putrescine transport system permease protein PotH (TC 3.A.1.11.2)	snp_nonsynonymous	ACG06_01595	fig|287.6323.peg.331	351632		C	T
-	Arg221His	-	-	-	-	-	-	-	-	-	-	-	-	-	-	-	-	-	-	-	-	-	-	-	-	-	-	-	+	+	+	+	+	Outer membrane protein	snp_nonsynonymous	ACG06_01720	fig|287.6323.peg.357	377072		G	A
-	Thr236Ala	-	-	-	-	-	-	-	-	-	-	-	-	-	-	-	-	-	-	-	-	-	-	-	-	-	-	-	+	-	-	-	-	Outer membrane protein	snp_nonsynonymous	ACG06_01720	fig|287.6323.peg.357	377116		A	G
-	Ala92Thr	-	-	-	-	-	-	-	-	-	-	-	-	-	-	-	-	-	-	-	-	-	-	-	-	-	-	-	+	-	-	-	-	FIG001592: Phosphocarrier protein kinase/phosphorylase,C nitrogen regulation associated	snp_nonsynonymous	ACG06_01780	fig|287.6323.peg.369	388549		G	A
-	Asp50Gly	-	-	-	-	-	-	-	-	-	-	-	-	-	-	-	-	-	-	-	-	-	-	-	-	-	-						+	Predicted signal transduction protein	snp_nonsynonymous	ACG06_01875	fig|287.6323.peg.388	410017	-	A	G
metW	His35Arg	-	-	-	-	-	-	-	-	-	-	-	-	-	-	-	-	-	-	-	-	-	-	-	-	-	-	-	-	-	-	-	+	Methionine biosynthesis protein MetW	snp_nonsynonymous	ACG06_02045	fig|287.6323.peg.422	440178		T	C
usrhlE-<>ds_-	ins	-	-	-	-	-	-	-	-	-	-	-	-	-	-	-	-	-	-	-	-	-	-	-	-	-	-	-	+	+	+	+	+	us_ATP-dependent RNA helicase RhlE (EC 3.6.4.13)<>ds_hypothetical protein	small_indel	us_ACG06_02245<>ds_ACG06_02250	us_fig|287.6323.peg.463<>ds_fig|287.6323.peg.464	489679		T	TG
yihE	Val308Met	-	-	-	-	-	-	-	-	-	-	-	-	-	-	-	-	-	-	-	-	-	-	-	-	-	-	-	-	-	-	-	+	YihE protein,C required for LPS synthesis	snp_nonsynonymous	ACG06_02540	fig|287.6323.peg.528	555560		C	T
-	Thr50Met	-	-	-	-	-	-	-	-	-	-	-	-	-	-	-	-	-	-	-	-	-	-	-	-	-	-	+	-	-	-	-	-	Biotin synthase (EC 2.8.1.6)	snp_nonsynonymous	ACG06_02610	fig|287.6323.peg.542	567863		C	T
-	Ser2Pro	-	-	-	-	-	-	-	-	-	-	-	-	-	-	-	-	-	-	-	-	-	-	-	-	-	-	-	-	-	-	+	-	Protein yqjC precursor	snp_nonsynonymous	ACG06_02825	fig|287.6323.peg.588	608113		A	G
-	Ala358Thr	-	-	-	-	-	-	-	-	-	-	-	-	-	-	-	-	-	-	-	-	-	-	-	-	-	-	-	+	-	-	-	-	S-adenosylmethionine synthetase (EC 2.5.1.6)	snp_nonsynonymous	ACG06_02845	fig|287.6323.peg.592	611765		C	T
yeaG	Gly386Ser	-	-	-	-	-	-	-	-	-	-	-	-	-	-	-	-	-	-	-	-	-	-	-	-	-	-	-	-	-	-	+	-	Uncharacterized protein YeaG	snp_nonsynonymous	ACG06_03060	fig|287.6323.peg.635	654283		C	T
us_yeaG-<>ds_glpE	ins	-	-	-	-	-	-	-	-	-	-	-	-	-	-	-	-	-	-	-	-	-	-	-	-	-	-	-	-	-	-	-	+	us_Uncharacterized protein YeaG<>ds_Thiosulfate sulfurtransferase GlpE (EC 2.8.1.1)	small_indel	us_ACG06_03060<>ds_ACG06_03065	us_fig|287.6323.peg.635<>ds_fig|287.6323.peg.636	655491		C	CG
-	Trp212Arg	-	-	-	-	-	-	-	-	-	-	-	-	-	-	-	-	-	-	-	-	-	-	-	-	-	-	-	-	-	+	-	-	Spermidine/putrescine import ABC transporter substrate-binding protein PotD (TC 3.A.1.11.1)	snp_nonsynonymous	ACG06_03140	fig|287.6323.peg.651	673382		T	C
-	Ala454Val	-	-	-	-	-	-	-	-	-	-	-	-	-	-	-	-	-	-	-	-	-	-	-	-	-	-	+	-	-	-	-	-	probable ATPase	snp_nonsynonymous	ACG06_03320	fig|287.6323.peg.688	703974		C	T
-	Val256Ala	-	-	-	-	-	-	-	-	-	-	-	-	-	-	-	-	-	-	-	-	-	-	-	-	-	-	-	-	+	-	-	-	putative aminopeptidase C	snp_nonsynonymous	ACG06_03330	fig|287.6323.peg.690	705306		A	G
-	intergenic	-	-	-	-	-	-	-	-	-	-	-	-	-	-	-	-	-	-	-	-	-	-	-	-	-	-	-	-	+	-	-	-	tRNA-Thr	snp_intergenic	ACG06_03430	fig|287.6323.rna.10	723095		A	G
ds_phzA<>ds_-	intergenic	-	-	-	-	-	-	-	-	-	-	-	-	-	-	-	-	-	-	-	-	-	-	-	-	-	-	-	-	+	-	-	-	ds_Phenazine biosynthesis protein PhzA;repeat region<>ds_FIG00958200: hypothetical protein	snp_intergenic	ds_ACG06_03775;-<>ds_-	ds_fig|287.6323.peg.770;fig|287.6323.repeat.11<>ds_fig|287.6323.peg.771	795286		C	T
-	Gly115Arg	-	-	-	-	-	-	-	-	-	-	-	-	-	-	-	-	-	-	-	-	-	-	-	-	-	-	-	+	-	-	-	-	Polyketide synthase modules and related proteins	snp_nonsynonymous	ACG06_04230	fig|287.6323.peg.864	884672		C	T
gldA	Leu260Pro	-	-	-	-	-	-	-	-	-	-	-	-	-	-	-	-	-	-	-	-	-	-	-	-	-	-	-	+	+	+	+	+	Gliding motility-associated ABC transporter ATP-binding protein GldA	snp_nonsynonymous	ACG06_04435	fig|287.6323.peg.906	920096		A	G
-	Ala107Thr	-	-	-	-	-	-	-	-	-	-	-	-	-	-	-	-	-	-	-	-	-	-	-	-	-	-	-	+	-	+	+	+	Acetyltransferase	snp_nonsynonymous	ACG06_04490	fig|287.6323.peg.917	931934		C	T
-	Val457Ala	-	-	-	-	-	-	-	-	-	-	-	-	-	-	-	-	-	-	-	-	-	-	-	-	-	-	-	-	+	-	-	-	putative phosphatidylinositol-4-phosphate 5-kinase	snp_nonsynonymous	ACG06_04540	fig|287.6323.peg.927	943653		A	G
corC	Val140Ala	-	-	-	-	-	-	-	-	-	-	-	-	-	-	-	-	-	-	-	-	-	-	-	-	-	-	-	+	-	-	-	-	Magnesium and cobalt efflux protein CorC	snp_nonsynonymous	ACG06_04700	fig|287.6323.peg.959	975479		A	G
-	Ala189Thr	-	-	-	-	-	-	-	-	-	-	-	-	-	-	-	-	-	-	-	-	-	-	-	-	-	-	-	-	+	-	-	-	tRNA-i(6)A37 methylthiotransferase (EC 2.8.4.3)	snp_nonsynonymous	ACG06_04715	fig|287.6323.peg.962	978333		C	T
-	His117Arg	-	-	-	-	-	-	-	-	-	-	-	-	-	-	-	-	-	-	-	-	-	-	-	-	-	-	-	-	-	-	-	+	Acyl-CoA thioesterase II (EC 3.1.2.-)	snp_nonsynonymous	ACG06_04910	fig|287.6323.peg.1003	1018928		A	G
betT	Ala123Val	-	-	-	-	-	-	-	-	-	-	-	-	-	-	-	-	-	-	-	-	-	-	-	-	-	-	-	-	-	+	-	-	High-affinity choline uptake protein BetT	snp_nonsynonymous	ACG06_04955	fig|287.6323.peg.1012	1029459		G	A
-	Ala50Thr	-	-	-	-	-	-	-	-	-	-	-	-	-	-	-	-	-	-	-	-	-	-	-	-	-	-	-	-	-	+	-	-	Transcriptional regulator,C AraC family	snp_nonsynonymous	ACG06_04985	fig|287.6323.peg.1019	1035965		C	T
-	ins	-	-	-	-	-	-	-	-	-	-	-	-	-	-	-	-	-	-	-	-	-	-	-	-	-	-	-	+	-	-	-	-	FIG00955242: hypothetical protein	small_indel	-	fig|287.6323.peg.1028	1050002		G	GC
-	Arg16Cys	-	-	-	-	-	-	-	-	-	-	-	-	-	-	-	-	-	-	-	-	-	-	-	-	-	-	-	-	-	-	-	+	hypothetical protein	snp_nonsynonymous	ACG06_05095	fig|287.6323.peg.1043	1064450		G	A
-	Leu220Pro	-	-	-	-	-	-	-	-	-	-	-	-	-	-	-	-	-	-	-	-	-	-	-	-	-	-	+	-	-	-	-	-	SAM-dependent methyltransferase	snp_nonsynonymous	ACG06_05220	fig|287.6323.peg.1068	1089500		A	G
us_-<>ds_-	intergenic	-	-	-	-	-	-	-	-	-	-	-	-	-	-	-	-	-	-	-	-	-	-	-	-	-	-	-	-	-	-	-	+	us_Permease of the drug/metabolite transporter (DMT) superfamily<>ds_hypothetical protein	snp_intergenic	us_ACG06_05225<>ds_ACG06_05230	us_fig|287.6323.peg.1069<>ds_fig|287.6323.peg.1070	1090680		A	G
yfbS	Val153Ile	-	-	-	-	-	-	-	-	-	-	-	-	-	-	-	-	-	-	-	-	-	-	-	-	-	-	-	-	+	-	-	-	Uncharacterized transporter YfbS	snp_nonsynonymous	ACG06_05410	fig|287.6323.peg.1110	1131927		C	T
tgt	Ala103Val	-	-	-	-	-	-	-	-	-	-	-	-	-	-	-	-	-	-	-	-	-	-	-	-	-	-	-	-	-	+	-	-	Queuine tRNA-ribosyltransferase (EC 2.4.2.29)	snp_nonsynonymous	ACG06_05510	fig|287.6323.peg.1131	1153893		C	T
-	His46Arg	-	-	-	-	-	-	-	-	-	-	-	-	-	-	-	-	-	-	-	-	-	-	-	-	-	-	-	+	-	-	-	-	Putative multicopper oxidases	snp_nonsynonymous	ACG06_05670	fig|287.6323.peg.1164	1183781		A	G
-	Tyr244His	-	-	-	-	-	-	-	-	-	-	-	-	-	-	-	-	-	-	-	-	-	-	-	-	-	-	-	+	-	-	-	-	TRAP-type transporter,C substrate-binding protein	snp_nonsynonymous	ACG06_05735	fig|287.6323.peg.1177	1195680		A	G
-	Pro166Leu	-	-	-	-	-	-	-	-	-	-	-	-	-	-	-	-	-	-	-	-	-	-	-	-	-	-	+	-	-	-	-	-	Inosine-5'-monophosphate dehydrogenase (EC 1.1.1.205) / CBS domain	snp_nonsynonymous	ACG06_05780	fig|287.6323.peg.1186	1205812		C	T
guaA	Ala111Val	-	-	-	-	-	-	-	-	-	-	-	-	-	-	-	-	-	-	-	-	-	-	-	-	-	-	-	-	-	+	-	-	GMP synthase [glutamine-hydrolyzing],C amidotransferase subunit (EC 6.3.5.2) / GMP synthase [glutamine-hydrolyzing],C ATP pyrophosphatase subunit (EC 6.3.5.2)	snp_nonsynonymous	ACG06_05785	fig|287.6323.peg.1187	1207196		C	T
-	Gly86Glu	-	-	-	-	-	-	-	-	-	-	-	-	-	-	-	-	-	-	-	-	-	-	-	-	-	-	+	-	-	-	-	-	hypothetical protein	snp_nonsynonymous	ACG06_05790	fig|287.6323.peg.1188	1209005		G	A
ffh	Asp7Gly	-	-	-	-	-	-	-	-	-	-	-	-	-	-	-	-	-	-	-	-	-	-	-	-	-	-	+	-	-	-	-	-	Signal recognition particle protein Ffh	snp_nonsynonymous	ACG06_05925	fig|287.6323.peg.1218	1242435		A	G
-	ins	-	-	-	-	-	-	-	-	-	-	-	-	-	-	-	-	-	-	-	-	-	-	-	-	-	-			+				Phosphoenolpyruvate carboxylase (EC 4.1.1.31)	small_indel	ACG06_06225	fig|287.6323.peg.1280	1311302	-	T	TG
-	Asp397Gly	-	-	-	-	-	-	-	-	-	-	-	-	-	-	-	-	-	-	-	-	-	-	-	-	-	-	-	+	-	-	-	-	Cytochrome P450	snp_nonsynonymous	ACG06_06265	fig|287.6323.peg.1288	1319738		A	G
nigG	Asn125Ser	-	-	-	-	-	-	-	-	-	-	-	-	-	-	-	-	-	-	-	-	-	-	-	-	-	-	-	-	-	+	-	-	Phage recombination protein NinG	snp_nonsynonymous	ACG06_06490	fig|287.6323.peg.1339	1355434		A	G
us_-<>ds_-	del	-	-	-	-	-	-	-	-	-	-	-	-	-	-	-	-	-	-	-	-	-	-	-	-	-	-	-	-	+	-	-	-	us_hypothetical protein<>ds_hypothetical protein	small_indel	us_ACG06_06655<>ds_ACG06_06660	us_fig|287.6323.peg.1373<>ds_fig|287.6323.peg.1374	1381327		CA	C
yeaT	Asp734Gly	-	-	-	-	-	-	-	-	-	-	-	-	-	-	-	-	-	-	-	-	-	-	-	-	-	-	-	+	+	+	+	+	Outer membrane protein assembly factor YaeT	snp_nonsynonymous	ACG06_06725	fig|287.6323.peg.1387	1398602		A	G
rnhB	Ile109Asn	-	-	-	-	-	-	-	-	-	-	-	-	-	-	-	-	-	-	-	-	-	-	-	-	-	-	-	+	-	-	-	-	Ribonuclease HII (EC 3.1.26.4)	snp_nonsynonymous	ACG06_06755	fig|287.6323.peg.1393	1403131		T	A
-	Ala1042Val	-	-	-	-	-	-	-	-	-	-	-	-	-	-	-	-	-	-	-	-	-	-	-	-	-	-	-	-	-	-	-	+	DNA polymerase III alpha subunit (EC 2.7.7.7)	snp_nonsynonymous	ACG06_06765	fig|287.6323.peg.1395	1408297		C	T
us_-<>us_ybaK	intergenic	-	-	-	-	-	-	-	-	-	-	-	-	-	-	-	-	-	-	-	-	-	-	-	-	-	-	-	-	-	+	-	-	us_Glycerol uptake facilitator protein<>us_Cys-tRNA(Pro) deacylase YbaK	snp_intergenic	us_ACG06_07060<>us_ACG06_07065	us_fig|287.6323.peg.1456<>us_fig|287.6323.peg.1457	1471225		C	T
us_-<>ds_-	intergenic	-	-	-	-	-	-	-	-	-	-	-	-	-	-	-	-	-	-	-	-	-	-	-	-	-	-	-	-	+	-	-	-	us_hypothetical protein<>ds_Transcriptional regulator,C AraC family	snp_intergenic	us_ACG06_07110<>ds_ACG06_07115	us_fig|287.6323.peg.1465<>ds_fig|287.6323.peg.1466	1478912		T	C
-	Thr131Ala	-	-	-	-	-	-	-	-	-	-	-	-	-	-	-	-	-	-	-	-	-	-	-	-	-	-	+	-	-	-	-	-	Transcriptional regulator,C AraC family	snp_nonsynonymous	ACG06_07115	fig|287.6323.peg.1466	1479534		T	C
-	Asp314Gly	-	-	-	-	-	-	-	-	-	-	-	-	-	-	-	-	-	-	-	-	-	-	-	-	-	-	-	-	+	-	-	-	Methylmalonate-semialdehyde dehydrogenase (EC 1.2.1.27)	snp_nonsynonymous	ACG06_07120	fig|287.6323.peg.1467	1480996		A	G
-	Leu10Pro	-	-	-	-	-	-	-	-	-	-	-	-	-	-	-	-	-	-	-	-	-	-	-	-	-	-	-	-	-	+	-	-	Zinc-type alcohol dehydrogenase-like protein	snp_nonsynonymous	ACG06_07135	fig|287.6323.peg.1470	1485492		A	G
-	Ala231Thr	-	-	-	-	-	-	-	-	-	-	-	-	-	-	-	-	-	-	-	-	-	-	-	-	-	-	-	-	-	+	-	-	UDP-glucose 6-dehydrogenase (EC 1.1.1.22)	snp_nonsynonymous	ACG06_07190	fig|287.6323.peg.1481	1498757		C	T
-	Gly143Ser	-	-	-	-	-	-	-	-	-	-	-	-	-	-	-	-	-	-	-	-	-	-	-	-	-	-	-	-	-	+	-	-	Probable poly(beta-D-mannuronate) O-acetylase (EC 2.3.1.-)	snp_nonsynonymous	ACG06_07245	fig|287.6323.peg.1492	1511955		C	T
algK	Met3Ile	-	-	-	-	-	-	-	-	-	-	-	-	-	-	-	-	-	-	-	-	-	-	-	-	-	-	-	-	+	-	-	-	Alginate export system AlgK/AlgE,C periplasmic component AlgK	snp_nonsynonymous	ACG06_07270	fig|287.6323.peg.1498	1519695		C	T
madN	Thr83Ala	-	-	-	-	-	-	-	-	-	-	-	-	-	-	-	-	-	-	-	-	-	-	-	-	-	-	-	+	+	+	+	+	MadN protein	snp_nonsynonymous	ACG06_07510	fig|287.6323.peg.1547	1575211		A	G
madN	Asn147Ser	-	-	-	-	-	-	-	-	-	-	-	-	-	-	-	-	-	-	-	-	-	-	-	-	-	-	-	-	+	-	-	-	MadN protein	snp_nonsynonymous	ACG06_07510	fig|287.6323.peg.1547	1575404		A	G
-	Ser307Asn	-	-	-	-	-	-	-	-	-	-	-	-	-	-	-	-	-	-	-	-	-	-	-	-	-	-	-	-	-	-	+	-	Uncharacterized MFS-type transporter	snp_nonsynonymous	ACG06_07555	fig|287.6323.peg.1558	1585931		C	T
-	Arg686Gln	-	-	-	-	-	-	-	-	-	-	-	-	-	-	-	-	-	-	-	-	-	-	-	-	-	-	-	-	-	-	+	-	Sensor histidine kinase/response regulator	snp_nonsynonymous	ACG06_07570	fig|287.6323.peg.1561	1589962		C	T
-	Phe474Leu	-	-	-	-	-	-	-	-	-	-	-	-	-	-	-	-	-	-	-	-	-	-	-	-	-	-	-	+	-	-	-	-	Asparagine synthetase [glutamine-hydrolyzing] (EC 6.3.5.4)	snp_nonsynonymous	ACG06_07585	fig|287.6323.peg.1564	1595496		A	G
hasE	Thr71Ala	-	-	-	-	-	-	-	-	-	-	-	-	-	-	-	-	-	-	-	-	-	-	-	-	-	-	-	+	-	-	-	-	Type I secretion membrane fusion protein,C HlyD family @ ABC exporter for hemopore HasA,C membrane fusion protein (MFP) family component HasE	snp_nonsynonymous	ACG06_07860	fig|287.6323.peg.1619	1649294		A	G
-	Lys158Arg	-	-	-	-	-	-	-	-	-	-	-	-	-	-	-	-	-	-	-	-	-	-	-	-	-	-	-	-	-	-	-	+	Ferredoxin--NADP(+) reductase (EC 1.18.1.2) @ Flavodoxin--NADP(+) reductase (EC 1.19.1.1)	snp_nonsynonymous	ACG06_07905	fig|287.6323.peg.1628	1658166		A	G
-	ins	-	-	-	-	-	-	-	-	-	-	-	-	-	-	-	-	-	-	-	-	-	-	-	-	-	-	-	-	-	+	-	-	Alpha-D-ribose 1-methylphosphonate 5-triphosphate diphosphatase (EC 3.6.1.63)	small_indel	ACG06_08020	fig|287.6323.peg.1651	1678321		T	TG
ds_-<>us_amiE	intergenic	-	-	-	-	-	-	-	-	-	-	-	-	-	-	-	-	-	-	-	-	-	-	-	-	-	-	-	+	+	+	+	+	ds_hypothetical protein<>us_Aliphatic amidase AmiE (EC 3.5.1.4)	snp_intergenic	ds_ACG06_08080<>us_ACG06_08085	ds_fig|287.6323.peg.1660<>us_fig|287.6323.peg.1661	1690484		C	T
ureI	Ala152Thr	-	-	-	-	-	-	-	-	-	-	-	-	-	-	-	-	-	-	-	-	-	-	-	-	-	-	-	-	-	+	-	-	Urea channel UreI	snp_nonsynonymous	ACG06_08105	fig|287.6323.peg.1665	1695320		G	A
ds_cheR-<>us_rsbV	intergenic	-	-	-	-	-	-	-	-	-	-	-	-	-	-	-	-	-	-	-	-	-	-	-	-	-	-	-	-	-	+	-	-	ds_Chemotaxis protein methyltransferase CheR (EC 2.1.1.80)<>us_Anti-sigma B factor antagonist RsbV	snp_intergenic	ds_ACG06_08175<>us_ACG06_08180	ds_fig|287.6323.peg.1679<>us_fig|287.6323.peg.1680	1708837		C	T
fimV	Gln123Arg	-	-	-	-	-	-	-	-	-	-	-	-	-	-	-	-	-	-	-	-	-	-	-	-	-	-	-	-	-	-	+	-	Tfp pilus assembly protein FimV	snp_nonsynonymous	ACG06_08215	fig|287.6323.peg.1688	1717490		A	G
plpD	Gly725Glu	-	-	-	-	-	-	-	-	-	-	-	-	-	-	-	-	-	-	-	-	-	-	-	-	-	-	+	-	-	-	-	-	bifunctional outer membrane translocase / extracellular lipase,C PlpD	snp_nonsynonymous	ACG06_08220	fig|287.6323.peg.1689	1719120		C	T
plpD	Ile51Val	-	-	-	-	-	-	-	-	-	-	-	-	-	-	-	-	-	-	-	-	-	-	-	-	-	-	-	-	-	-	-	+	bifunctional outer membrane translocase / extracellular lipase,C PlpD	snp_nonsynonymous	ACG06_08220	fig|287.6323.peg.1689	1721143		T	C
-	Leu366Pro	-	-	-	-	-	-	-	-	-	-	-	-	-	-	-	-	-	-	-	-	-	-	-	-	-	-	-	-	-	-	+	-	Uncharacterized MFS-type transporter	snp_nonsynonymous	ACG06_08235	fig|287.6323.peg.1692	1722821		A	G
-	Asp562Gly	-	-	-	-	-	-	-	-	-	-	-	-	-	-	-	-	-	-	-	-	-	-	-	-	-	-	-	+	+	+	+	+	Tetrapartite efflux system,C inner membrane component FusBC-like	snp_nonsynonymous	ACG06_08395	fig|287.6323.peg.1727	1765342		A	G
hrpA	Asp552Gly	-	-	-	-	-	-	-	-	-	-	-	-	-	-	-	-	-	-	-	-	-	-	-	-	-	-	+	-	-	-	-	-	ATP-dependent helicase HrpA	snp_nonsynonymous	ACG06_08440	fig|287.6323.peg.1737	1775469		A	G
ds_-<>us_-	intergenic	-	-	-	-	-	-	-	-	-	-	-	-	-	-	-	-	-	-	-	-	-	-	-	-	-	-	-	-	-	-	-	+	ds_FIG024746: hypothetical protein<>us_FIG023677: hypothetical protein	snp_intergenic	ds_ACG06_08510<>us_ACG06_08515	ds_fig|287.6323.peg.1751<>us_fig|287.6323.peg.1752	1792067		A	G
-	del	-	-	-	-	-	-	-	-	-	-	-	-	-	-	-	-	-	-	-	-	-	-	-	-	-	-	-	-	+	-	-	-	TonB-dependent receptor	small_indel	ACG06_08595	fig|287.6323.peg.1769	1812448		AG	A
-	Cys162Tyr	-	-	-	-	-	-	-	-	-	-	-	-	-	-	-	-	-	-	-	-	-	-	-	-	-	-	-	-	-	-	+	-	Putative oxidoreductase	snp_nonsynonymous	ACG06_08675	fig|287.6323.peg.1783	1826460		G	A
us_-<>us_-	intergenic	-	-	-	-	-	-	-	-	-	-	-	-	-	-	-	-	-	-	-	-	-	-	-	-	-	-	+	-	-	-	-	-	us_ABC-type Fe3+ transport system,C periplasmic component<>us_Transcriptional regulator,C GntR family	snp_intergenic	us_ACG06_08705<>us_ACG06_08710	us_fig|287.6323.peg.1789<>us_fig|287.6323.peg.1790	1832227		C	T
-	ins	-	-	-	-	-	-	-	-	-	-	-	-	-	-	-	-	-	-	-	-	-	-	-	-	-	-		+	+	+	+	+	P pilus assembly/Cpx signaling pathway,C periplasmic inhibitor/zinc-resistance associated protein	small_indel	-	fig|287.6323.peg.1836	1873331	-	C	CGG
-	Ser108Gly	-	-	-	-	-	-	-	-	-	-	-	-	-	-	-	-	-	-	-	-	-	-	-	-	-	-	-	+	+	+	+	+	Translation initiation factor 2 (IF-2%3B GTPase)	snp_nonsynonymous	ACG06_08940	fig|287.6323.peg.1838	1874277		T	C
-	Ile161Thr	-	-	-	-	-	-	-	-	-	-	-	-	-	-	-	-	-	-	-	-	-	-	-	-	-	-	-	-	-	+	-	-	Methylthioadenosine deaminase (EC 3.5.4.31)	snp_nonsynonymous	ACG06_09110	fig|287.6323.peg.1874	1907704		A	G
-	ins	-	-	-	-	-	-	-	-	-	-	-	-	-	-	-	-	-	-	-	-	-	-	-	-	-	-	-	-	+	-	-	-	Phosphoribosylanthranilate isomerase (EC 5.3.1.24)	small_indel	ACG06_09380	fig|287.6323.peg.1924	1967094		C	CG
ds_-<>us_-	intergenic	-	-	-	-	-	-	-	-	-	-	-	-	-	-	-	-	-	-	-	-	-	-	-	-	-	-	-	+	+	+	+	+	ds_Phosphoribosylanthranilate isomerase (EC 5.3.1.24)<>us_Acetyl-coenzyme A carboxyl transferase beta chain (EC 6.4.1.2)	snp_intergenic	ds_ACG06_09380<>us_ACG06_09385	ds_fig|287.6323.peg.1924<>us_fig|287.6323.peg.1925	1967493		A	G
-	Thr654Ile	-	-	-	-	-	-	-	-	-	-	-	-	-	-	-	-	-	-	-	-	-	-	-	-	-	-	-	-	-	-	+	-	Pellicle/biofilm biosynthesis protein PelA,C glycosyl hydrolase/deacetylase	snp_nonsynonymous	ACG06_09640	fig|287.6323.peg.1975	2029228		C	T
-	Asn371Ser	-	-	-	-	-	-	-	-	-	-	-	-	-	-	-	-	-	-	-	-	-	-	-	-	-	-	-	-	+	-	-	-	Putative two-component sensor	snp_nonsynonymous	ACG06_09740	fig|287.6323.peg.1995	2053718		A	G
-	ins	-	-	-	-	-	-	-	-	-	-	-	-	-	-	-	-	-	-	-	-	-	-	-	-	-	-	+	-	-	-	-	-	probable iron-sulfur binding protein YPO1417	small_indel	ACG06_09780	fig|287.6323.peg.2004	2062223		C	CG
us_-<>us_moaB	intergenic	-	-	-	-	-	-	-	-	-	-	-	-	-	-	-	-	-	-	-	-	-	-	-	-	-	-	-	-	+	-	-	-	us_Molybdenum cofactor guanylyltransferase (EC 2.7.7.77)<>us_Molybdenum cofactor biosynthesis protein MoaB	snp_intergenic	us_ACG06_09815<>us_ACG06_09820	us_fig|287.6323.peg.2010<>us_fig|287.6323.peg.2011	2067110		T	C
-	Asn281Ser	-	-	-	-	-	-	-	-	-	-	-	-	-	-	-	-	-	-	-	-	-	-	-	-	-	-	-	+	+	+	+	+	Soluble pyridine nucleotide transhydrogenase (EC 1.6.1.1)	snp_nonsynonymous	ACG06_10010	fig|287.6323.peg.2051	2111749		A	G
rpmF	Ala21Val	-	-	-	-	-	-	-	-	-	-	-	-	-	-	-	-	-	-	-	-	-	-	-	-	-	-	-	-	-	-	-	+	LSU ribosomal protein L32p @ LSU ribosomal protein L32p,C zinc-independent	snp_nonsynonymous	ACG06_10120	fig|287.6323.peg.2073	2132798		C	T
cobN	Tyr1097His	-	-	-	-	-	-	-	-	-	-	-	-	-	-	-	-	-	-	-	-	-	-	-	-	-	-	-	+	+	+	+	+	Aerobic cobaltochelatase CobN subunit (EC 6.6.1.2)	snp_nonsynonymous	ACG06_10255	fig|287.6323.peg.2102	2160067		T	C
us_-<>ds_-	intergenic	-	-	-	-	-	-	-	-	-	-	-	-	-	-	-	-	-	-	-	-	-	-	-	-	-	-	-	-	+	-	-	-	us_Uncharacterized MFS-type transporter<>ds_N-ethylmaleimide reductase	snp_intergenic	us_ACG06_10315<>ds_ACG06_10320	us_fig|287.6323.peg.2114<>ds_fig|287.6323.peg.2115	2172664		G	A
-	Val495Ala	-	-	-	-	-	-	-	-	-	-	-	-	-	-	-	-	-	-	-	-	-	-	-	-	-	-	-	-	+	-	-	-	Citronellyl-CoA synthetase	snp_nonsynonymous	ACG06_10520	fig|287.6323.peg.2155	2212284		A	G
us_-<>us_-	intergenic	-	-	-	-	-	-	-	-	-	-	-	-	-	-	-	-	-	-	-	-	-	-	-	-	-	-	-	-	-	-	+	-	us_hypothetical protein<>us_LysR-family transcriptional regulator STM3020	snp_intergenic	us_ACG06_10585<>us_ACG06_10590	us_fig|287.6323.peg.2168<>us_fig|287.6323.peg.2169	2228342		A	G
-	Pro320Leu	-	-	-	-	-	-	-	-	-	-	-	-	-	-	-	-	-	-	-	-	-	-	-	-	-	-	-	+	-	-	-	-	Alanine transaminase (EC 2.6.1.2)	snp_nonsynonymous	ACG06_10850	fig|287.6323.peg.2225	2279032		G	A
-	Val239Ile	-	-	-	-	-	-	-	-	-	-	-	-	-	-	-	-	-	-	-	-	-	-	-	-	-	-	-	+	-	-	-	-	Uncharacterized MFS-type transporter	snp_nonsynonymous	ACG06_11035	fig|287.6323.peg.2259	2310336		C	T
-	Gln485Arg	-	-	-	-	-	-	-	-	-	-	-	-	-	-	-	-	-	-	-	-	-	-	-	-	-	-	-	-	+	-	-	-	Methyl-accepting chemotaxis sensor/transducer protein	snp_nonsynonymous	ACG06_11075	fig|287.6323.peg.2268	2320206		A	G
us_-<>ds_-	intergenic	-	-	-	-	-	-	-	-	-	-	-	-	-	-	-	-	-	-	-	-	-	-	-	-	-	-	-	-	+	-	-	-	us_Proteinase inhibitor I11,C ecotin precursor<>ds_hypothetical protein	snp_intergenic	us_ACG06_11270<>ds_ACG06_11275	us_fig|287.6323.peg.2308<>ds_fig|287.6323.peg.2309	2348344		G	A
-	ins	-	-	-	-	-	-	-	-	-	-	-	-	-	-	-	-	-	-	-	-	-	-	-	-	-	-	+	-	-	-	-	-	Uncharacterized MFS-type transporter	small_indel	ACG06_11560	fig|287.6323.peg.2369	2398485		G	GC
-	Thr113Ile	-	-	-	-	-	-	-	-	-	-	-	-	-	-	-	-	-	-	-	-	-	-	-	-	-	-	-	+	+	+	+	+	L-threo-3-hydroxyaspartate ammonia-lyase (EC 4.3.1.16)	snp_nonsynonymous	ACG06_11655	fig|287.6323.peg.2389	2423939		C	T
-	Phe63Leu	-	-	-	-	-	-	-	-	-	-	-	-	-	-	-	-	-	-	-	-	-	-	-	-	-	-	-	+	-	-	-	-	hypothetical protein	snp_nonsynonymous	ACG06_11720	fig|287.6323.peg.2402	2436380		T	C
-	Leu6Pro	-	-	-	-	-	-	-	-	-	-	-	-	-	-	-	-	-	-	-	-	-	-	-	-	-	-	-	-	-	-	-	+	Adenylosuccinate lyase (EC 4.3.2.2) @ SAICAR lyase (EC 4.3.2.2)	snp_nonsynonymous	ACG06_11935	fig|287.6323.peg.2446	2483649		A	G
clpA	Asp243Gly	-	-	-	-	-	-	-	-	-	-	-	-	-	-	-	-	-	-	-	-	-	-	-	-	-	-	+	-	-	-	-	-	ATP-dependent Clp protease ATP-binding subunit ClpA	snp_nonsynonymous	ACG06_11980	fig|287.6323.peg.2455	2492513		A	G
-	Val326Ala	-	-	-	-	-	-	-	-	-	-	-	-	-	-	-	-	-	-	-	-	-	-	-	-	-	-	-	-	-	-	+	-	Polyketide synthase modules and related proteins	snp_nonsynonymous	ACG06_12480	fig|287.6323.peg.2561	2594260		T	C
-	Val228Ala	-	-	-	-	-	-	-	-	-	-	-	-	-	-	-	-	-	-	-	-	-	-	-	-	-	-	-	-	-	-	-	+	NAD(P)-dependent glyceraldehyde-3-phosphate dehydrogenase,C archaeal (EC 1.2.1.59)	snp_nonsynonymous	ACG06_12720	fig|287.6323.peg.2611	2652842		A	G
-	Ile227Thr	-	-	-	-	-	-	-	-	-	-	-	-	-	-	-	-	-	-	-	-	-	-	-	-	-	-	-	-	-	-	+	-	ABC1 family protein	snp_nonsynonymous	ACG06_12725	fig|287.6323.peg.2612	2654495		A	G
us_-<>ds_-	ins	-	-	-	-	-	-	-	-	-	-	-	-	-	-	-	-	-	-	-	-	-	-	-	-	-	-	-	+	-	-	-	-	us_FIG049434: Periplasmic protein TonB,C links inner and outer membranes<>ds_FIG076210: Hypothetical protein	small_indel	us_ACG06_13070<>ds_ACG06_13075	us_fig|287.6323.peg.2683<>ds_fig|287.6323.peg.2684	2715916		T	TG
-	Gly11Ser	-	-	-	-	-	-	-	-	-	-	-	-	-	-	-	-	-	-	-	-	-	-	-	-	-	-	-	-	-	+	-	-	Chromosome partitioning ATPase in PFGI-1-like cluster,C ParA-like	snp_nonsynonymous	ACG06_13175	fig|287.6323.peg.2704	2735985		C	T
-	Val340Ala	-	-	-	-	-	-	-	-	-	-	-	-	-	-	-	-	-	-	-	-	-	-	-	-	-	-	+	-	-	-	-	-	Putative two-component sensor	snp_nonsynonymous	ACG06_13260	fig|287.6323.peg.2721	2755140		T	C
-	Ala193Thr	-	-	-	-	-	-	-	-	-	-	-	-	-	-	-	-	-	-	-	-	-	-	-	-	-	-	+	-	-	-	-	-	hypothetical protein	snp_nonsynonymous	ACG06_13285	fig|287.6323.peg.2726	2758905		C	T
czcA	del	-	-	-	-	-	-	-	-	-	-	-	-	-	-	-	-	-	-	-	-	-	-	-	-	-	-		+					Cobalt/zinc/cadmium efflux RND transporter,C transmembrane protein CzcA	small_indel	ACG06_13525	fig|287.6323.peg.2777	2818847	-	GC	G
czcA	Tyr526Cys	-	-	-	-	-	-	-	-	-	-	-	-	-	-	-	-	-	-	-	-	-	-	-	-	-	-	-	-	-	-	+	-	Cobalt/zinc/cadmium efflux RND transporter,C transmembrane protein CzcA	snp_nonsynonymous	ACG06_13525	fig|287.6323.peg.2777	2820267		A	G
-	Asn182Ser	-	-	-	-	-	-	-	-	-	-	-	-	-	-	-	-	-	-	-	-	-	-	-	-	-	-	-	-	+	-	-	-	Serine/threonine protein kinase	snp_nonsynonymous	ACG06_13615	fig|287.6323.peg.2796	2839394		A	G
-	Asp424Gly	-	-	-	-	-	-	-	-	-	-	-	-	-	-	-	-	-	-	-	-	-	-	-	-	-	-	-	-	+	-	-	-	Serine/threonine protein kinase	snp_nonsynonymous	ACG06_13615	fig|287.6323.peg.2796	2840120		A	G
-	Asp33Gly	-	-	-	-	-	-	-	-	-	-	-	-	-	-	-	-	-	-	-	-	-	-	-	-	-	-	-	-	+	-	-	-	hypothetical protein	snp_nonsynonymous	ACG06_13645	fig|287.6323.peg.2802	2843995		A	G
pvdL	ins	-	-	-	-	-	-	-	-	-	-	-	-	-	-	-	-	-	-	-	-	-	-	-	-	-	-	-	-	+	-	-	-	Pyoverdine chromophore precursor synthetase PvdL @ Siderophore biosynthesis non-ribosomal peptide synthetase modules	small_indel	ACG06_13995	fig|287.6323.peg.2874	2947376		G	GC
-	Val79Met	-	-	-	-	-	-	-	-	-	-	-	-	-	-	-	-	-	-	-	-	-	-	-	-	-	-	-	+	+	+	+	+	Transcriptional regulator,C LysR family	snp_nonsynonymous	ACG06_14030	fig|287.6323.peg.2883	2963060		G	A
pvdI	Gln2791*	-	-	-	-	-	-	-	-	-	-	-	-	-	-	-	-	-	-	-	-	-	-	-	-	-	-	-	-	-	-	+	-	Pyoverdine sidechain non-ribosomal peptide synthetase PvdI @ Siderophore biosynthesis non-ribosomal peptide synthetase modules	stop_gained	ACG06_14105	fig|287.6323.peg.2898	2985129		C	T
pvdI	His1057Arg	-	-	-	-	-	-	-	-	-	-	-	-	-	-	-	-	-	-	-	-	-	-	-	-	-	-	+	-	-	-	-	-	Pyoverdine sidechain non-ribosomal peptide synthetase PvdI @ Siderophore biosynthesis non-ribosomal peptide synthetase modules	snp_nonsynonymous	ACG06_14110	fig|287.6323.peg.2899	2992336		A	G
-	Ala85Val	-	-	-	-	-	-	-	-	-	-	-	-	-	-	-	-	-	-	-	-	-	-	-	-	-	-	+	-	-	-	-	-	hypothetical protein	snp_nonsynonymous	ACG06_14235	fig|287.6323.peg.2926	3035935		C	T
tssK	Asn103Ser	-	-	-	-	-	-	-	-	-	-	-	-	-	-	-	-	-	-	-	-	-	-	-	-	-	-	-	-	-	-	+	-	T6SS component TssK (ImpJ/VasE)	snp_nonsynonymous	ACG06_14300	fig|287.6323.peg.2939	3049016		A	G
tssM	Ala559Thr	-	-	-	-	-	-	-	-	-	-	-	-	-	-	-	-	-	-	-	-	-	-	-	-	-	-	-	-	+	-	-	-	T6SS component TssM (IcmF/VasK)	snp_nonsynonymous	ACG06_14310	fig|287.6323.peg.2941	3052487		G	A
ds_-<>us_-	intergenic	-	-	-	-	-	-	-	-	-	-	-	-	-	-	-	-	-	-	-	-	-	-	-	-	-	-	-	-	-	-	-	+	ds_Uncharacterized protein PA2301<>us_Chitinase (EC 3.2.1.14)	snp_intergenic	ds_ACG06_14605<>us_ACG06_14610	ds_fig|287.6323.peg.3004<>us_fig|287.6323.peg.3005	3129094		T	C
-	Pro351Ser	-	-	-	-	-	-	-	-	-	-	-	-	-	-	-	-	-	-	-	-	-	-	-	-	-	-	-	-	-	-	+	-	Organosulfonate ABC transporter substrate-binding protein	snp_nonsynonymous	ACG06_14630	fig|287.6323.peg.3009	3134814		C	T
-	Ser284Gly	-	-	-	-	-	-	-	-	-	-	-	-	-	-	-	-	-	-	-	-	-	-	-	-	-	-	-	-	+	-	-	-	Glucose dehydrogenase,C PQQ-dependent (EC 1.1.5.2)	snp_nonsynonymous	ACG06_14660	fig|287.6323.peg.3015	3140786		A	G
ds_-<>ds_-	ins	-	-	-	-	-	-	-	-	-	-	-	-	-	-	-	-	-	-	-	-	-	-	-	-	-	-	+	-	-	-	-	-	ds_Transcriptional regulator PtxR,C LysR family<>ds_hypothetical protein	small_indel	ds_ACG06_14820<>ds_ACG06_14825	ds_fig|287.6323.peg.3049<>ds_fig|287.6323.peg.3050	3174703		T	TG
-	Trp23*	-	-	-	-	-	-	-	-	-	-	-	-	-	-	-	-	-	-	-	-	-	-	-	-	-	-	+	-	-	-	-	-	Dihydrolipoamide acyltransferase component of branched-chain alpha-keto acid dehydrogenase complex (EC 2.3.1.168)	stop_gained	ACG06_14865	fig|287.6323.peg.3058	3185467		C	T
pslJ	Val65Ala	-	-	-	-	-	-	-	-	-	-	-	-	-	-	-	-	-	-	-	-	-	-	-	-	-	-	-	+	-	-	-	-	Pellicle/biofilm biosynthesis inner membrane protein PslJ,C possible O-antigen ligase	snp_nonsynonymous	ACG06_14915	fig|287.6323.peg.3069	3196320		A	G
pslD	Val38Ala	-	-	-	-	-	-	-	-	-	-	-	-	-	-	-	-	-	-	-	-	-	-	-	-	-	-	-	+	-	-	-	-	Pellicle/biofilm biosynthesis periplasmic/outer membrane lipoprotein PslD,C Wza-like	snp_nonsynonymous	ACG06_14945	fig|287.6323.peg.3075	3204017		A	G
-	Asp48Gly	-	-	-	-	-	-	-	-	-	-	-	-	-	-	-	-	-	-	-	-	-	-	-	-	-	-	-	-	+	-	-	-	hypothetical protein	snp_nonsynonymous	ACG06_15000	fig|287.6323.peg.3086	3215200		A	G
-	Phe71Leu	-	-	-	-	-	-	-	-	-	-	-	-	-	-	-	-	-	-	-	-	-	-	-	-	-	-	-	-	-	-	-	+	Protein involved in biosynthesis of mitomycin antibiotics/polyketide fumonisin	snp_nonsynonymous	ACG06_15300	fig|287.6323.peg.3142	3263356		T	C
-	ins	-	-	-	-	-	-	-	-	-	-	-	-	-	-	-	-	-	-	-	-	-	-	-	-	-	-	+	-	-	-	-	-	FIG002465: BNR repeat protein	small_indel	ACG06_15305	fig|287.6323.peg.3143	3264755		G	GC
-	ins	-	-	-	-	-	-	-	-	-	-	-	-	-	-	-	-	-	-	-	-	-	-	-	-	-	-	-	+	-	-	-	-	FIG002188: hypothetical protein	small_indel	ACG06_15320	fig|287.6323.peg.3146	3269950		T	TC
-	del	-	-	-	-	-	-	-	-	-	-	-	-	-	-	-	-	-	-	-	-	-	-	-	-	-	-	-	+	-	-	-	-	1,C3-propanediol dehydrogenase	small_indel	ACG06_15355	fig|287.6323.peg.3153	3278927		GC	G
-	Gln312Arg	-	-	-	-	-	-	-	-	-	-	-	-	-	-	-	-	-	-	-	-	-	-	-	-	-	-	+	-	-	-	-	-	L-lyxonate transporter	snp_nonsynonymous	ACG06_15455	fig|287.6323.peg.3173	3302686		T	C
-	Arg258His	-	-	-	-	-	-	-	-	-	-	-	-	-	-	-	-	-	-	-	-	-	-	-	-	-	-	-	-	+	-	-	-	Hydrogen cyanide synthase HcnC @ Opine oxidase subunit B	snp_nonsynonymous	ACG06_15550	fig|287.6323.peg.3192	3322342		C	T
-	Val300Met	-	-	-	-	-	-	-	-	-	-	-	-	-	-	-	-	-	-	-	-	-	-	-	-	-	-	-	-	+	-	-	-	Cellulase M and related proteins	snp_nonsynonymous	ACG06_15645	fig|287.6323.peg.3212	3337579		C	T
-	His145Arg	-	-	-	-	-	-	-	-	-	-	-	-	-	-	-	-	-	-	-	-	-	-	-	-	-	-	-	+	+	+	+	+	Succinyl-CoA:3-ketoacid-coenzyme A transferase subunit B (EC 2.8.3.5)	snp_nonsynonymous	ACG06_16495	fig|287.6323.peg.3396	3536823		T	C
-	del	-	-	-	-	-	-	-	-	-	-	-	-	-	-	-	-	-	-	-	-	-	-	-	-	-	-	-	-	-	-	+	-	OsmC-like N-terminal domain / Ribosomal protein S12p methylthiotransferase accessory factor YcaO	small_indel	ACG06_16870	fig|287.6323.peg.3478	3624458		GC	G
ds_-<>us_-	intergenic	-	-	-	-	-	-	-	-	-	-	-	-	-	-	-	-	-	-	-	-	-	-	-	-	-	-	-	-	+	-	-	-	ds_Uncharacterized amino acid permease,C GabP family<>us_Regulator of polyketide synthase expression	snp_intergenic	ds_ACG06_16925<>us_ACG06_16930	ds_fig|287.6323.peg.3489<>us_fig|287.6323.peg.3490	3638576		G	A
-	Ala350Val	-	-	-	-	-	-	-	-	-	-	-	-	-	-	-	-	-	-	-	-	-	-	-	-	-	-	-	+	-	-	-	-	Uncharacterized MFS-type transporter	snp_nonsynonymous	ACG06_16975	fig|287.6323.peg.3499	3649320		C	T
-	Ser859Thr	-	-	-	-	-	-	-	-	-	-	-	-	-	-	-	-	-	-	-	-	-	-	-	-	-	-	-	-	-	+	-	-	T1SS secreted agglutinin RTX	snp_nonsynonymous	ACG06_17145	fig|287.6323.peg.3535	3689615		C	G
-	Ser858Thr	-	-	-	-	-	-	-	-	-	-	-	-	-	-	-	-	-	-	-	-	-	-	-	-	-	-				+			T1SS secreted agglutinin RTX	snp_nonsynonymous	ACG06_17145	fig|287.6323.peg.3535	3689618	-	C	G
-	Ser858Gly	-	-	-	-	-	-	-	-	-	-	-	-	-	-	-	-	-	-	-	-	-	-	-	-	-	-	-	-	-	+	-	-	T1SS secreted agglutinin RTX	snp_nonsynonymous	ACG06_17145	fig|287.6323.peg.3535	3689619		T	C
-	ins	-	-	-	-	-	-	-	-	-	-	-	-	-	-	-	-	-	-	-	-	-	-	-	-	-	-	-	-	-	+	-	-	T1SS secreted agglutinin RTX	small_indel	ACG06_17145	fig|287.6323.peg.3535	3689631		C	CGGTGCCGCTGAGCGT
-	Gly121Asp	-	-	-	-	-	-	-	-	-	-	-	-	-	-	-	-	-	-	-	-	-	-	-	-	-	-	+	-	-	-	-	-	hypothetical protein	snp_nonsynonymous	ACG06_17165	fig|287.6323.peg.3539	3696283		C	T
ds_-<>us_-	ins	-	-	-	-	-	-	-	-	-	-	-	-	-	-	-	-	-	-	-	-	-	-	-	-	-	-		+					ds_Transcriptional regulator,C AcrR family<>us_Molybdenum ABC transporter,C substrate-binding protein ModA	small_indel	ds_ACG06_17200<>us_ACG06_17205	ds_fig|287.6323.peg.3547<>us_fig|287.6323.peg.3548	3705447	-	G	GC
-	Asp72Gly	-	-	-	-	-	-	-	-	-	-	-	-	-	-	-	-	-	-	-	-	-	-	-	-	-	-	-	-	-	-	-	+	Oxidoreductase probably involved in sulfite reduction	snp_nonsynonymous	ACG06_17345	fig|287.6323.peg.3579	3733685		A	G
-	Ala14Thr	-	-	-	-	-	-	-	-	-	-	-	-	-	-	-	-	-	-	-	-	-	-	-	-	-	-	-	-	-	+	-	-	Transcriptional regulator,C AcrR family	snp_nonsynonymous	ACG06_17350	fig|287.6323.peg.3580	3734575		C	T
-	Thr428Ala	-	-	-	-	-	-	-	-	-	-	-	-	-	-	-	-	-	-	-	-	-	-	-	-	-	-	-	+	-	-	-	-	Beta-lactamase class C-like and penicillin binding proteins (PBPs) superfamily	snp_nonsynonymous	ACG06_17550	fig|287.6323.peg.3620	3779582		A	G
-	Leu275Pro	-	-	-	-	-	-	-	-	-	-	-	-	-	-	-	-	-	-	-	-	-	-	-	-	-	-	-	-	-	+	-	-	hypothetical protein	snp_nonsynonymous	ACG06_17610	fig|287.6323.peg.3629	3787887		T	C
ds_-<>us_-	intergenic	-	-	-	-	-	-	-	-	-	-	-	-	-	-	-	-	-	-	-	-	-	-	-	-	-	-	-	-	-	+	-	-	ds_Nitrite reductase [NAD(P)H] large subunit (EC 1.7.1.4)<>us_Nitrite reductase [NAD(P)H] small subunit (EC 1.7.1.4)	snp_intergenic	ds_ACG06_17660<>us_ACG06_17665	ds_fig|287.6323.peg.3641<>us_fig|287.6323.peg.3642	3802511		C	T
-	Ala160Val	-	-	-	-	-	-	-	-	-	-	-	-	-	-	-	-	-	-	-	-	-	-	-	-	-	-	-	+	-	-	-	-	FIG00973752: TolA-like membrane protein	snp_nonsynonymous	ACG06_17755	fig|287.6323.peg.3660	3822375		G	A
-	Leu235Pro	-	-	-	-	-	-	-	-	-	-	-	-	-	-	-	-	-	-	-	-	-	-	-	-	-	-	-	-	+	-	-	-	T6SS Serine/threonine protein kinase (EC 2.7.11.1) PpkA	snp_nonsynonymous	ACG06_18225	fig|287.6323.peg.3757	3904594		A	G
tssK	Ala440Thr	-	-	-	-	-	-	-	-	-	-	-	-	-	-	-	-	-	-	-	-	-	-	-	-	-	-	-	-	-	-	+	-	T6SS component TssK (ImpJ/VasE)	snp_nonsynonymous	ACG06_18245	fig|287.6323.peg.3761	3910451		C	T
tssC	Thr263Ala	-	-	-	-	-	-	-	-	-	-	-	-	-	-	-	-	-	-	-	-	-	-	-	-	-	-	+	-	-	-	-	-	T6SS component TssC (ImpC/VipB)	snp_nonsynonymous	ACG06_18290	fig|287.6323.peg.3770	3922078		T	C
-	Trp45Arg	-	-	-	-	-	-	-	-	-	-	-	-	-	-	-	-	-	-	-	-	-	-	-	-	-	-	-	-	-	-	+	-	Aspartate aminotransferase (AspB-4) (EC 2.6.1.1)	snp_nonsynonymous	ACG06_18310	fig|287.6323.peg.3774	3927855		A	G
-	ins	-	-	-	-	-	-	-	-	-	-	-	-	-	-	-	-	-	-	-	-	-	-	-	-	-	-	-	+	-	-	-	-	Sulfate permease and related transporters (MFS superfamily)	small_indel	ACG06_18345	fig|287.6323.peg.3781	3935238		G	GC
-	Ile107Val	-	-	-	-	-	-	-	-	-	-	-	-	-	-	-	-	-	-	-	-	-	-	-	-	-	-	-	-	-	+	-	-	1,C4-dihydroxy-2-naphthoyl-CoA hydrolase (EC 3.1.2.28) in menaquinone biosynthesis	snp_nonsynonymous	ACG06_18495	fig|287.6323.peg.3811	3965865		T	C
-	Asp158Gly	-	-	-	-	-	-	-	-	-	-	-	-	-	-	-	-	-	-	-	-	-	-	-	-	-	-	-	-	-	-	-	+	Glycerol-3-phosphate dehydrogenase [NAD(P)+] (EC 1.1.1.94)	snp_nonsynonymous	ACG06_18515	fig|287.6323.peg.3815	3969393		T	C
-	Val139Ala	-	-	-	-	-	-	-	-	-	-	-	-	-	-	-	-	-	-	-	-	-	-	-	-	-	-	-	-	+	-	-	-	3-methyl-2-oxobutanoate hydroxymethyltransferase (EC 2.1.2.11)	snp_nonsynonymous	ACG06_18595	fig|287.6323.peg.3831	3987964		T	C
virD2	Arg368Trp	-	-	-	-	-	-	-	-	-	-	-	-	-	-	-	-	-	-	-	-	-	-	-	-	-	-	-	-	-	+	-	-	Type IV secretory pathway,C VirD2 components (relaxase)	snp_nonsynonymous	ACG06_18805	fig|287.6323.peg.3873	4033758		G	A
virD2	Arg104Cys	-	-	-	-	-	-	-	-	-	-	-	-	-	-	-	-	-	-	-	-	-	-	-	-	-	-	-	-	-	+	-	-	Type IV secretory pathway,C VirD2 components (relaxase)	snp_nonsynonymous	ACG06_18805	fig|287.6323.peg.3873	4034550		G	A
-	Pro134Ser	-	-	-	-	-	-	-	-	-	-	-	-	-	-	-	-	-	-	-	-	-	-	-	-	-	-	-	-	-	+	-	-	Integrase	snp_nonsynonymous	ACG06_18900	fig|287.6323.peg.3895	4051458		G	A
ds_-<>us_-	intergenic	-	-	-	-	-	-	-	-	-	-	-	-	-	-	-	-	-	-	-	-	-	-	-	-	-	-	-	-	-	-	+	-	ds_Aconitate hydratase (EC 4.2.1.3) @ 2-methylisocitrate dehydratase (EC 4.2.1.99)<>us_Aerotaxis sensor receptor protein	snp_intergenic	ds_ACG06_18995<>us_ACG06_19000	ds_fig|287.6323.peg.3917<>us_fig|287.6323.peg.3918	4070998		T	C
-	Ala453Thr	-	-	-	-	-	-	-	-	-	-	-	-	-	-	-	-	-	-	-	-	-	-	-	-	-	-	+	-	-	-	-	-	Cytochrome c oxidase (cbb3-type) subunit CcoN (EC 1.9.3.1)	snp_nonsynonymous	ACG06_19035	fig|287.6323.peg.3926	4079664		G	A
ds_-<>us_-	del	-	-	-	-	-	-	-	-	-	-	-	-	-	-	-	-	-	-	-	-	-	-	-	-	-	-	-	-	-	-	+	-	ds_Xanthine and CO dehydrogenases maturation factor,C XdhC/CoxF family<>us_Guanine deaminase (EC 3.5.4.3)	small_indel	ds_ACG06_19200<>us_ACG06_19205	ds_fig|287.6323.peg.3959<>us_fig|287.6323.peg.3960	4116628		GC	G
us_-<>us_-	intergenic	-	-	-	-	-	-	-	-	-	-	-	-	-	-	-	-	-	-	-	-	-	-	-	-	-	-	-	-	+	-	-	-	us_Acetyltransferase,C GNAT family<>us_Isocitrate dehydrogenase phosphatase (EC 2.7.11.5)/kinase (EC 3.1.3.-)	snp_intergenic	us_ACG06_19210<>us_ACG06_19215	us_fig|287.6323.peg.3961<>us_fig|287.6323.peg.3962	4118714		G	A
us_-<>ds_-	intergenic	-	-	-	-	-	-	-	-	-	-	-	-	-	-	-	-	-	-	-	-	-	-	-	-	-	-	-	-	-	-	-	+	us_hypothetical protein<>ds_Integrase	snp_intergenic	us_-<>ds_ACG06_19225	us_fig|287.6323.peg.3966<>ds_fig|287.6323.peg.3967	4126983		G	A
us_-<>us_gltI	intergenic	-	-	-	-	-	-	-	-	-	-	-	-	-	-	-	-	-	-	-	-	-	-	-	-	-	-	-	-	-	-	+	-	us_hypothetical protein<>us_Glutamate/aspartate ABC transporter,C substrate-binding protein GltI (TC 3.A.1.3.4)	snp_intergenic	us_ACG06_19365<>us_ACG06_19370	us_fig|287.6323.peg.3997<>us_fig|287.6323.peg.3998	4155775		T	C
gltI	Thr113Ala	-	-	-	-	-	-	-	-	-	-	-	-	-	-	-	-	-	-	-	-	-	-	-	-	-	-	-	-	-	-	+	-	Glutamate/aspartate ABC transporter,C substrate-binding protein GltI (TC 3.A.1.3.4)	snp_nonsynonymous	ACG06_19370	fig|287.6323.peg.3998	4156498		A	G
ds_gltI<>us_gltJ	intergenic	-	-	-	-	-	-	-	-	-	-	-	-	-	-	-	-	-	-	-	-	-	-	-	-	-	-	+	-	-	-	-	-	ds_Glutamate/aspartate ABC transporter,C substrate-binding protein GltI (TC 3.A.1.3.4)<>us_Glutamate/aspartate ABC transporter,C permease protein GltJ (TC 3.A.1.3.4)	snp_intergenic	ds_ACG06_19370<>us_ACG06_19375	ds_fig|287.6323.peg.3998<>us_fig|287.6323.peg.3999	4157121		G	A
-	Leu125Pro	-	-	-	-	-	-	-	-	-	-	-	-	-	-	-	-	-	-	-	-	-	-	-	-	-	-	-	-	-	-	-	+	Two component,C Sigma-54 Specific,C central transcriptional regulator of acidic amino acid uptake	snp_nonsynonymous	ACG06_19405	fig|287.6323.peg.4005	4164707		T	C
-	Met293Thr	-	-	-	-	-	-	-	-	-	-	-	-	-	-	-	-	-	-	-	-	-	-	-	-	-	-	+	-	-	-	-	-	Two component,C Sigma-54 Specific,C central transcriptional regulator of acidic amino acid uptake	snp_nonsynonymous	ACG06_19405	fig|287.6323.peg.4005	4165211		T	C
-	Ala228Thr	-	-	-	-	-	-	-	-	-	-	-	-	-	-	-	-	-	-	-	-	-	-	-	-	-	-	-	-	-	-	+	-	Putative short-chain dehydrogenase	snp_nonsynonymous	ACG06_19430	fig|287.6323.peg.4011	4170136		C	T
us_-<>us_-	intergenic	-	-	-	-	-	-	-	-	-	-	-	-	-	-	-	-	-	-	-	-	-	-	-	-	-	-	+	-	-	-	-	-	us_Small molecule permease<>us_Transcriptional regulator,C DeoR family	snp_intergenic	us_ACG06_19765<>us_ACG06_19770	us_fig|287.6323.peg.4082<>us_fig|287.6323.peg.4083	4243642		G	A
-	Ala175Val	-	-	-	-	-	-	-	-	-	-	-	-	-	-	-	-	-	-	-	-	-	-	-	-	-	-	-	-	+	-	-	-	hypothetical protein	snp_nonsynonymous	ACG06_20260	fig|287.6323.peg.4184	4347412		G	A
-	Glu63Lys	-	-	-	-	-	-	-	-	-	-	-	-	-	-	-	-	-	-	-	-	-	-	-	-	-	-	-	-	-	-	+	-	Acyl-CoA dehydrogenase	snp_nonsynonymous	ACG06_20360	fig|287.6323.peg.4204	4371581		G	A
-	Gln162Arg	-	-	-	-	-	-	-	-	-	-	-	-	-	-	-	-	-	-	-	-	-	-	-	-	-	-	-	-	+	-	-	-	Putative oxidoreductase in 4-hydroxyproline catabolic gene cluster	snp_nonsynonymous	ACG06_20455	fig|287.6323.peg.4224	4392371		A	G
acnD	Tyr539His	-	-	-	-	-	-	-	-	-	-	-	-	-	-	-	-	-	-	-	-	-	-	-	-	-	-	-	+	-	-	-	-	2-Methylcitrate dehydratase AcnD	snp_nonsynonymous	ACG06_20490	fig|287.6323.peg.4231	4401144		T	C
-	Ala127Thr	-	-	-	-	-	-	-	-	-	-	-	-	-	-	-	-	-	-	-	-	-	-	-	-	-	-	+	-	-	-	-	-	colicin/pyosin nuclease family protein	snp_nonsynonymous	ACG06_21025	fig|287.6323.peg.4344	4520501		C	T
livM	Tyr74His	-	-	-	-	-	-	-	-	-	-	-	-	-	-	-	-	-	-	-	-	-	-	-	-	-	-	-	-	-	-	+	-	Branched-chain amino acid ABC transporter,C permease protein LivM (TC 3.A.1.4.1)	snp_nonsynonymous	ACG06_21455	fig|287.6323.peg.4436	4607559		T	C
perM	Thr185Ala	-	-	-	-	-	-	-	-	-	-	-	-	-	-	-	-	-	-	-	-	-	-	-	-	-	-	-	-	-	+	-	-	Putative permease PerM (%3D YfgO)	snp_nonsynonymous	ACG06_21800	fig|287.6323.peg.4507	4676584		T	C
lpxO	Cys131Tyr	-	-	-	-	-	-	-	-	-	-	-	-	-	-	-	-	-	-	-	-	-	-	-	-	-	-	-	+	-	-	-	-	Fe(2+)/alpha-ketoglutarate-dependent dioxygenase LpxO	snp_nonsynonymous	ACG06_22115	fig|287.6323.peg.4570	4732239		G	A
-	Trp95Arg	-	-	-	-	-	-	-	-	-	-	-	-	-	-	-	-	-	-	-	-	-	-	-	-	-	-	-	-	-	+	-	-	Alanylphosphatidylglycerol synthase (EC 2.3.2.11)	snp_nonsynonymous	ACG06_22200	fig|287.6323.peg.4586	4752731		T	C
-	Leu273Pro	-	-	-	-	-	-	-	-	-	-	-	-	-	-	-	-	-	-	-	-	-	-	-	-	-	-	-	-	+	-	-	-	Arginine N-succinyltransferase,C beta subunit (EC 2.3.1.109)	snp_nonsynonymous	ACG06_22330	fig|287.6323.peg.4609	4777885		A	G
-	Glu211Gly	-	-	-	-	-	-	-	-	-	-	-	-	-	-	-	-	-	-	-	-	-	-	-	-	-	-	-	-	+	-	-	-	CaiB/BaiF family protein	snp_nonsynonymous	ACG06_22405	fig|287.6323.peg.4624	4794056		T	C
-	Ala210Thr	-	-	-	-	-	-	-	-	-	-	-	-	-	-	-	-	-	-	-	-	-	-	-	-	-	-	-	-	-	+	-	-	Sensory box/GGDEF family protein	snp_nonsynonymous	ACG06_22515	fig|287.6323.peg.4649	4818325		C	T
-	Asp168Asn	-	-	-	-	-	-	-	-	-	-	-	-	-	-	-	-	-	-	-	-	-	-	-	-	-	-	-	+	+	+	+	+	hypothetical protein	snp_nonsynonymous	ACG06_22700	fig|287.6323.peg.4688	4861637		G	A
us_-<>us_-	del	-	-	-	-	-	-	-	-	-	-	-	-	-	-	-	-	-	-	-	-	-	-	-	-	-	-	-	-	+	-	+	-	us_Phage integrase<>us_repeat region	small_indel	us_-<>us_-	us_fig|287.6323.peg.4696<>us_fig|287.6323.repeat.43	4868546		GC	G
-	Asp190Gly	-	-	-	-	-	-	-	-	-	-	-	-	-	-	-	-	-	-	-	-	-	-	-	-	-	-	-	+	+	+	+	+	hypothetical protein	snp_nonsynonymous	ACG06_22795	fig|287.6323.peg.4710	4888623		T	C
-	ins	-	-	-	-	-	-	-	-	-	-	-	-	-	-	-	-	-	-	-	-	-	-	-	-	-	-	-	-	+	-	-	-	Type I restriction-modification system,C restriction subunit R (EC 3.1.21.3)	small_indel	ACG06_22820	fig|287.6323.peg.4715	4896796		T	TC
mntH	Gln380Arg	-	-	-	-	-	-	-	-	-	-	-	-	-	-	-	-	-	-	-	-	-	-	-	-	-	-	+	-	-	-	-	-	Manganese transport protein MntH	snp_nonsynonymous	ACG06_22935	fig|287.6323.peg.4740	4922183		A	G
-	Gly251Asp	-	-	-	-	-	-	-	-	-	-	-	-	-	-	-	-	-	-	-	-	-	-	-	-	-	-	-	-	-	+	-	-	Zinc-regulated outer membrane receptor	snp_nonsynonymous	ACG06_23080	fig|287.6323.peg.4770	4957953		G	A
-	Ala79Thr	-	-	-	-	-	-	-	-	-	-	-	-	-	-	-	-	-	-	-	-	-	-	-	-	-	-	-	-	-	-	-	+	GTP-binding protein Era	snp_nonsynonymous	ACG06_23130	fig|287.6323.peg.4780	4968882		C	T
-	Ala171Val	-	-	-	-	-	-	-	-	-	-	-	-	-	-	-	-	-	-	-	-	-	-	-	-	-	-	-	-	-	-	+	-	Signal peptidase I (EC 3.4.21.89)	snp_nonsynonymous	ACG06_23145	fig|287.6323.peg.4783	4970684		G	A
lepA	Gln75Arg	-	-	-	-	-	-	-	-	-	-	-	-	-	-	-	-	-	-	-	-	-	-	-	-	-	-	+	-	-	-	-	-	Translation elongation factor LepA	snp_nonsynonymous	ACG06_23150	fig|287.6323.peg.4784	4972777		T	C
-	Ala126Val	-	-	-	-	-	-	-	-	-	-	-	-	-	-	-	-	-	-	-	-	-	-	-	-	-	-	-	+	-	-	-	-	HD-GYP domain (HD superfamily hydrolase)	snp_nonsynonymous	ACG06_23200	fig|287.6323.peg.4794	4981600		C	T
-	Arg509Gln	-	-	-	-	-	-	-	-	-	-	-	-	-	-	-	-	-	-	-	-	-	-	-	-	-	-	-	-	+	-	-	-	DNA topoisomerase III (EC 5.99.1.2) in PFGI-1-like cluster	snp_nonsynonymous	ACG06_23610	fig|287.6323.peg.4875	5065592		C	T
-	Arg427Cys	-	-	-	-	-	-	-	-	-	-	-	-	-	-	-	-	-	-	-	-	-	-	-	-	-	-	-	-	+	-	-	-	General secretion pathway protein E	snp_nonsynonymous	ACG06_24180	fig|287.6323.peg.5004	5185936		G	A
ds_dnaE2<>us_-	intergenic	-	-	-	-	-	-	-	-	-	-	-	-	-	-	-	-	-	-	-	-	-	-	-	-	-	-	-	-	-	+	-	-	ds_Error-prone repair homolog of DNA polymerase III alpha subunit (EC 2.7.7.7)<>us_repeat region	snp_intergenic	ds_ACG06_24265<>us_-	ds_fig|287.6323.peg.5021<>us_fig|287.6323.repeat.49	5204159		C	T
-	Ala79Thr	-	-	-	-	-	-	-	-	-	-	-	-	-	-	-	-	-	-	-	-	-	-	-	-	-	-	-	-	-	-	+	-	Metal-dependent amidase/aminoacylase/carboxypeptidase	snp_nonsynonymous	ACG06_24615	fig|287.6323.peg.5089	5290136		C	T
us_-<>ds_-	intergenic	-	-	-	-	-	-	-	-	-	-	-	-	-	-	-	-	-	-	-	-	-	-	-	-	-	-	-	+	-	-	-	-	us_CDP-abequose synthase (Fragment)<>ds_Acyl-CoA dehydrogenases	snp_intergenic	us_ACG06_24635<>ds_ACG06_24640	us_fig|287.6323.peg.5093<>ds_fig|287.6323.peg.5094	5293563		G	A
-	Arg130Cys	-	-	-	-	-	-	-	-	-	-	-	-	-	-	-	-	-	-	-	-	-	-	-	-	-	-	-	-	+	-	-	-	hypothetical protein	snp_nonsynonymous	ACG06_24740	fig|287.6323.peg.5114	5312920		G	A
-	Ala316Val	-	-	-	-	-	-	-	-	-	-	-	-	-	-	-	-	-	-	-	-	-	-	-	-	-	-	-	-	-	+	-	-	Putative two-component sensor	snp_nonsynonymous	ACG06_24800	fig|287.6323.peg.5126	5327087		G	A
,raZ	Ala135Thr	-	-	-	-	-	-	-	-	-	-	-	-	-	-	-	-	-	-	-	-	-	-	-	-	-	-	-	+	-	-	-	-	Transcriptional regulator MraZ	snp_nonsynonymous	ACG06_25010	fig|287.6323.peg.5167	5371514		C	T
yfaA	Thr142Ala	-	-	-	-	-	-	-	-	-	-	-	-	-	-	-	-	-	-	-	-	-	-	-	-	-	-	-	-	+	-	-	-	Uncharacterized protein YfaA	snp_nonsynonymous	ACG06_25360	fig|287.6323.peg.5239	5442846		T	C
dppA	Leu190His	-	-	-	-	-	-	-	-	-	-	-	-	-	-	-	-	-	-	-	-	-	-	-	-	-	-	-	-	-	-	-	+	Dipeptide ABC transporter,C substrate-binding protein DppA (TC 3.A.1.5.2)	snp_nonsynonymous	ACG06_25415	fig|287.6323.peg.5251	5456860		T	A
-	Val244Ile	-	-	-	-	-	-	-	-	-	-	-	-	-	-	-	-	-	-	-	-	-	-	-	-	-	-	-	-	-	+	-	-	Allophanate hydrolase 2 subunit 2 (EC 3.5.1.54)	snp_nonsynonymous	ACG06_25450	fig|287.6323.peg.5258	5463371		C	T
-	Gly245Asp	-	-	-	-	-	-	-	-	-	-	-	-	-	-	-	-	-	-	-	-	-	-	-	-	-	-	-	-	+	-	-	-	Phosphoethanolamine transferase EptC [E.coli],C specific for LPS heptose I residue	snp_nonsynonymous	ACG06_25490	fig|287.6323.peg.5266	5474455		G	A
-	Gly58Asp	-	-	-	-	-	-	-	-	-	-	-	-	-	-	-	-	-	-	-	-	-	-	-	-	-	-	+	-	-	-	-	-	hypothetical protein	snp_nonsynonymous	ACG06_25860	fig|287.6323.peg.5344	5546005		G	A
-	His199Arg	-	-	-	-	-	-	-	-	-	-	-	-	-	-	-	-	-	-	-	-	-	-	-	-	-	-	-	-	-	-	+	-	hypothetical protein	snp_nonsynonymous	-	fig|287.6323.peg.5391	5582811		T	C
-	Tyr197Cys	-	-	-	-	-	-	-	-	-	-	-	-	-	-	-	-	-	-	-	-	-	-	-	-	-	-	+	-	-	-	-	-	hypothetical protein	snp_nonsynonymous	ACG06_26115	fig|287.6323.peg.5397	5585839		A	G
pilS	del	-	-	-	-	-	-	-	-	-	-	-	-	-	-	-	-	-	-	-	-	-	-	-	-	-	-	+	+	+	+	+	+	Two-component sensor PilS	small_indel	ACG06_26265	fig|287.6323.peg.5425	5613597		AG	A
-	Val377Ala	-	-	-	-	-	-	-	-	-	-	-	-	-	-	-	-	-	-	-	-	-	-	-	-	-	-	+	-	-	-	-	-	ATP-dependent protease La (EC 3.4.21.53) Type II	snp_nonsynonymous	ACG06_26415	fig|287.6323.peg.5455	5644568		A	G
-	ins	-	-	-	-	-	-	-	-	-	-	-	-	-	-	-	-	-	-	-	-	-	-	-	-	-	-			+				ABC-type antimicrobial peptide transport system,C ATPase component	small_indel	ACG06_26510	fig|287.6323.peg.5475	5666548	-	G	GC
ettA	Asn401Ser	-	-	-	-	-	-	-	-	-	-	-	-	-	-	-	-	-	-	-	-	-	-	-	-	-	-	-	+	-	-	-	-	Energy-dependent translational throttle protein EttA	snp_nonsynonymous	ACG06_26515	fig|287.6323.peg.5476	5667563		T	C
yjiA	Tyr129Cys	-	-	-	-	-	-	-	-	-	-	-	-	-	-	-	-	-	-	-	-	-	-	-	-	-	-	+	-	-	-	-	-	Metal-binding GTPase YjiA	snp_nonsynonymous	ACG06_26565	fig|287.6323.peg.5486	5683284		T	C
-	Val317Ala	-	-	-	-	-	-	-	-	-	-	-	-	-	-	-	-	-	-	-	-	-	-	-	-	-	-	+	-	-	-	-	-	Glycerol-3-phosphate O-acyltransferase	snp_nonsynonymous	ACG06_26745	fig|287.6323.peg.5524	5726554		T	C
-	Pro163Ser	-	-	-	-	-	-	-	-	-	-	-	-	-	-	-	-	-	-	-	-	-	-	-	-	-	-	+	-	-	-	-	-	Ferrochelatase,C protoheme ferro-lyase (EC 4.99.1.1)	snp_nonsynonymous	ACG06_26840	fig|287.6323.peg.5543	5743766		G	A
-	ins	-	-	-	-	-	-	-	-	-	-	-	-	-	-	-	-	-	-	-	-	-	-	-	-	-	-	-	+	-	-	-	-	hypothetical protein	small_indel	ACG06_26965	fig|287.6323.peg.5567	5779691		G	GC
us_-<>ds_-	ins	-	-	-	-	-	-	-	-	-	-	-	-	-	-	-	-	-	-	-	-	-	-	-	-	-	-	+	-	-	-	-	-	us_hypothetical protein<>ds_RNase PH	small_indel	us_ACG06_27075<>ds_ACG06_27080	us_fig|287.6323.peg.5593<>ds_fig|287.6323.peg.5594	5801868		G	GC
us_alaC<>us_-	intergenic	-	-	-	-	-	-	-	-	-	-	-	-	-	-	-	-	-	-	-	-	-	-	-	-	-	-	-	-	-	+	-	-	us_Glutamate-pyruvate aminotransferase AlaC (EC 2.6.1.2)<>us_Phenazine biosynthesis protein PhzF like	snp_intergenic	us_ACG06_27285<>us_ACG06_27290	us_fig|287.6323.peg.5632<>us_fig|287.6323.peg.5633	5848082		G	A
-	Gly104Asp	-	-	-	-	-	-	-	-	-	-	-	-	-	-	-	-	-	-	-	-	-	-	-	-	-	-	-	-	-	-	+	-	tRNA (uracil(54)-C5)-methyltransferase (EC 2.1.1.35) @ tmRNA (uracil(341)-C5)-methyltransferase	snp_nonsynonymous	ACG06_27310	fig|287.6323.peg.5637	5852414		G	A
-	Val175Ala	-	-	-	-	-	-	-	-	-	-	-	-	-	-	-	-	-	-	-	-	-	-	-	-	-	-	-	-	-	+	-	-	Glutamyl-Q tRNA(Asp) synthetase	snp_nonsynonymous	ACG06_27330	fig|287.6323.peg.5641	5856336		T	C
-	Ser11Pro	-	-	-	-	-	-	-	-	-	-	-	-	-	-	-	-	-	-	-	-	-	-	-	-	-	-	-	-	-	+	-	-	Poly(A) polymerase (EC 2.7.7.19)	snp_nonsynonymous	ACG06_27350	fig|287.6323.peg.5645	5862269		T	C
-	Ala131Thr	-	-	-	-	-	-	-	-	-	-	-	-	-	-	-	-	-	-	-	-	-	-	-	-	-	-	+	-	-	-	-	-	23S rRNA (uridine(2552)-2'-O)-methyltransferase (EC 2.1.1.166)	snp_nonsynonymous	ACG06_27485	fig|287.6323.peg.5671	5891046		C	T
ds_-<>ds_-	del	-	-	-	-	-	-	-	-	-	-	-	-	-	-	-	-	-	-	-	-	-	-	-	-	-	-	+						ds_Transcriptional regulator,C AsnC family<>ds_3-ketoacyl-CoA thiolase (EC 2.3.1.16) @ Acetyl-CoA acetyltransferase (EC 2.3.1.9),C FadA2	small_indel	ds_ACG06_27650<>ds_ACG06_27655	ds_fig|287.6323.peg.5704<>ds_fig|287.6323.peg.5705	5925379	-	CA	C
fabG	ins	-	-	-	-	-	-	-	-	-	-	-	-	-	-	-	-	-	-	-	-	-	-	-	-	-	-		+		+	+	+	3-hydroxyacyl-CoA dehydrogenase (EC 1.1.1.35),C FabG4	small_indel	ACG06_27660	fig|287.6323.peg.5706	5927387	-	G	GC
fadH	Val471Ala	-	-	-	-	-	-	-	-	-	-	-	-	-	-	-	-	-	-	-	-	-	-	-	-	-	-	-	-	-	-	-	+	2,C4-dienoyl-CoA reductase [NADPH] (EC 1.3.1.34)	snp_nonsynonymous	ACG06_27805	fig|287.6323.peg.5736	5956220		T	C
fadH	Trp543Arg	-	-	-	-	-	-	-	-	-	-	-	-	-	-	-	-	-	-	-	-	-	-	-	-	-	-	-	-	-	+	-	-	2,C4-dienoyl-CoA reductase [NADPH] (EC 1.3.1.34)	snp_nonsynonymous	ACG06_27805	fig|287.6323.peg.5736	5956435		T	C
-	Ala101Val	-	-	-	-	-	-	-	-	-	-	-	-	-	-	-	-	-	-	-	-	-	-	-	-	-	-	-	+	-	-	-	-	Putative short-chain dehydrogenase	snp_nonsynonymous	ACG06_27900	fig|287.6323.peg.5756	5975071		G	A
-	Ala386Val	-	-	-	-	-	-	-	-	-	-	-	-	-	-	-	-	-	-	-	-	-	-	-	-	-	-	-	-	-	-	-	+	FIG018700: hypothetical protein	snp_nonsynonymous	ACG06_27915	fig|287.6323.peg.5759	5977246		G	A
-	Ser127Pro	-	-	-	-	-	-	-	-	-	-	-	-	-	-	-	-	-	-	-	-	-	-	-	-	-	-	-	-	+	-	-	-	hypothetical protein	snp_nonsynonymous	ACG06_27950	fig|287.6323.peg.5766	5986798		A	G
-	Gly625Arg	-	-	-	-	-	-	-	-	-	-	-	-	-	-	-	-	-	-	-	-	-	-	-	-	-	-	-	+	-	-	-	-	Methyl-accepting chemotaxis sensor/transducer protein	snp_nonsynonymous	ACG06_27960	fig|287.6323.peg.5769	5991161		G	A
-	Val140Ala	-	-	-	-	-	-	-	-	-	-	-	-	-	-	-	-	-	-	-	-	-	-	-	-	-	-	+	-	-	-	-	-	Biotin carboxyl carrier protein of acetyl-CoA carboxylase	snp_nonsynonymous	ACG06_27975	fig|287.6323.peg.5772	5994226		T	C
-	Ser106Gly	-	-	-	-	-	-	-	-	-	-	-	-	-	-	-	-	-	-	-	-	-	-	-	-	-	-	-	+	-	-	-	-	hypothetical protein	snp_nonsynonymous	ACG06_28160	fig|287.6323.peg.5810	6031191		T	C
-	Leu63Pro	-	-	-	-	-	-	-	-	-	-	-	-	-	-	-	-	-	-	-	-	-	-	-	-	-	-	-	+	+	+	+	+	Flavodoxin reductases (ferredoxin-NADPH reductases) family 1	snp_nonsynonymous	ACG06_28185	fig|287.6323.peg.5815	6037252		A	G
vanK	Val320Ala	-	-	-	-	-	-	-	-	-	-	-	-	-	-	-	-	-	-	-	-	-	-	-	-	-	-	-	-	+	-	-	-	vannilate transporter VanK	snp_nonsynonymous	ACG06_28255	fig|287.6323.peg.5829	6052955		A	G
-	Leu70Pro	-	-	-	-	-	-	-	-	-	-	-	-	-	-	-	-	-	-	-	-	-	-	-	-	-	-	-	-	-	-	-	+	Lysine decarboxylase family	snp_nonsynonymous	ACG06_28355	fig|287.6323.peg.5849	6073834		T	C
ds_-<>us_-	ins	-	-	-	-	-	-	-	-	-	-	-	-	-	-	-	-	-	-	-	-	-	-	-	-	-	-					+		ds_hypothetical protein<>us_Thiosulfate sulfurtransferase,C rhodanese (EC 2.8.1.1)	small_indel	ds_ACG06_28525<>us_ACG06_28530	ds_fig|287.6323.peg.5881<>us_fig|287.6323.peg.5882	6112832	-	C	CG
-	Arg328His	-	-	-	-	-	-	-	-	-	-	-	-	-	-	-	-	-	-	-	-	-	-	-	-	-	-	+	-	-	-	-	-	Molecular chaperone	snp_nonsynonymous	ACG06_28540	fig|287.6323.peg.5885	6115832		G	A
-	Thr199Ala	-	-	-	-	-	-	-	-	-	-	-	-	-	-	-	-	-	-	-	-	-	-	-	-	-	-	-	-	-	+	-	-	Acyl-CoA dehydrogenase (EC 1.3.8.1),C Mycobacterial subgroup FadE23	snp_nonsynonymous	ACG06_28725	fig|287.6323.peg.5924	6161441		T	C
-	Val329Ala	-	-	-	-	-	-	-	-	-	-	-	-	-	-	-	-	-	-	-	-	-	-	-	-	-	-	+	-	-	-	-	-	ADP-heptose--lipooligosaccharide heptosyltransferase II	snp_nonsynonymous	ACG06_28820	fig|287.6323.peg.5943	6184475		A	G
-	ins	-	-	-	-	-	-	-	-	-	-	-	-	-	-	-	-	-	-	-	-	-	-	-	-	-	-	-	+	-	-	-	-	FIG00958185: hypothetical protein	small_indel	-	fig|287.6323.peg.5949	6194248		C	CT
-	Arg271His	-	-	-	-	-	-	-	-	-	-	-	-	-	-	-	-	-	-	-	-	-	-	-	-	-	-	+	-	-	-	-	-	Sensory box/GGDEF family protein	snp_nonsynonymous	ACG06_28845	fig|287.6323.peg.5950	6195394		G	A
ynfM	Ala122Thr	-	-	-	-	-	-	-	-	-	-	-	-	-	-	-	-	-	-	-	-	-	-	-	-	-	-	-	+	+	+	+	+	Uncharacterized MFS-type transporter YnfM	snp_nonsynonymous	ACG06_28910	fig|287.6323.peg.5964	6214295		G	A
phaF	Pro306Leu	-	-	-	-	-	-	-	-	-	-	-	-	-	-	-	-	-	-	-	-	-	-	-	-	-	-	+	-	-	-	-	-	Polyhydroxyalkanoate granule-associated protein PhaF	snp_nonsynonymous	ACG06_29060	fig|287.6323.peg.5994	6254357		G	A
-	Tyr475Cys	-	-	-	-	-	-	-	-	-	-	-	-	-	-	-	-	-	-	-	-	-	-	-	-	-	-	-	-	-	-	+	-	Phosphatidylserine/phosphatidylglycerophosphate/cardiolipi n synthases and related enzymes	snp_nonsynonymous	-	fig|287.6323.peg.6023	6280762		T	C
-	Arg137*	-	-	-	-	-	-	-	-	-	-	-	-	-	-	-	-	-	-	-	-	-	-	-	-	-	-	-	+	-	-	-	-	ABC-type phosphate/phosphonate transport system,C periplasmic component	stop_gained	ACG06_29260	fig|287.6323.peg.6035	6298177		G	A
-	Ala153Thr	-	-	-	-	-	-	-	-	-	-	-	-	-	-	-	-	-	-	-	-	-	-	-	-	-	-	+	-	-	-	-	-	Protein-export protein SecB (maintains pre-export unfolded state)	snp_nonsynonymous	ACG06_29395	fig|287.6323.peg.6062	6329348		C	T
us_-<>ds_-	intergenic	-	-	-	-	-	-	-	-	-	-	-	-	-	-	-	-	-	-	-	-	-	-	-	-	-	-	+	-	-	-	-	-	us_ABC-type amino acid transport/signal transduction system,C periplasmic component/domain<>ds_ABC-type amino acid transport/signal transduction system,C periplasmic component/domain	snp_intergenic	us_ACG06_29445<>ds_ACG06_29450	us_fig|287.6323.peg.6071<>ds_fig|287.6323.peg.6072	6339435		G	A
emrA	Thr8Pro	-	-	-	-	-	-	-	-	-	-	-	-	-	-	-	-	-	-	-	-	-	-	-	-	-	-	-	-	+	-	-	-	Multidrug efflux system EmrAB-OMF,C membrane fusion component EmrA	snp_nonsynonymous	ACG06_29605	fig|287.6323.peg.6104	6374098		A	C
-	Val157Ala	-	-	-	-	-	-	-	-	-	-	-	-	-	-	-	-	-	-	-	-	-	-	-	-	-	-	-	-	-	-	+	-	UPF0758 family protein	snp_nonsynonymous	ACG06_30420	fig|287.6323.peg.6272	6555820		A	G
-	Asn97Ser	-	-	-	-	-	-	-	-	-	-	-	-	-	-	-	-	-	-	-	-	-	-	-	-	-	-	-	-	-	-	-	+	Cytochrome c5	snp_nonsynonymous	ACG06_30465	fig|287.6323.peg.6281	6566824		T	C
clsA	Pro277Leu	-	-	-	-	-	-	-	-	-	-	-	-	-	-	-	-	-	-	-	-	-	-	-	-	-	-	-	-	+	-	-	-	Cardiolipin synthase,C bacterial type ClsA	snp_nonsynonymous	ACG06_30820	fig|287.6323.peg.6349	6639527		G	A
-	Pro23Ser	-	-	-	-	-	-	-	-	-	-	-	-	-	-	-	-	-	-	-	-	-	-	-	-	-	-	-	+	+	+	+	+	Putative cytochrome	snp_nonsynonymous	ACG06_31315	fig|287.6323.peg.6453	6749581		G	A
-	Leu235Pro	-	-	-	-	-	-	-	-	-	-	-	-	-	-	-	-	-	-	-	-	-	-	-	-	-	-	-	-	+	-	-	-	Pyridoxal kinase (EC 2.7.1.35)	snp_nonsynonymous	ACG06_31440	fig|287.6323.peg.6478	6776345		T	C
kefC	Thr308Ala	-	-	-	-	-	-	-	-	-	-	-	-	-	-	-	-	-	-	-	-	-	-	-	-	-	-	-	-	+	-	-	-	Inner membrane protein YbaL,C KefB/KefC family	snp_nonsynonymous	ACG06_31455	fig|287.6323.peg.6481	6779129		T	C
us_-<>ds_-	intergenic	-	-	-	-	-	-	-	-	-	-	-	-	-	-	-	-	-	-	-	-	-	-	-	-	-	-	-	-	+	-	-	-	us_hypothetical protein<>ds_hypothetical protein	snp_intergenic	us_ACG06_31495<>ds_ACG06_31500	us_fig|287.6323.peg.6489<>ds_fig|287.6323.peg.6490	6787369		A	G
-	Val290Ala	-	-	-	-	-	-	-	-	-	-	-	-	-	-	-	-	-	-	-	-	-	-	-	-	-	-	-	-	-	+	-	-	TRAP transporter,C 4TM/12TM fusion protein,C unknown substrate 1	snp_nonsynonymous	ACG06_31585	fig|287.6323.peg.6507	6805680		A	G
-	Gly352Asp	-	-	-	-	-	-	-	-	-	-	-	-	-	-	-	-	-	-	-	-	-	-	-	-	-	-	+	-	-	-	-	-	tRNA-5-carboxymethylaminomethyl-2-thiouridine(34) synthesis protein MnmE	snp_nonsynonymous	ACG06_31700	fig|287.6323.peg.6530	6828997		C	T
yidC	Trp565Arg	-	-	-	-	-	-	-	-	-	-	-	-	-	-	-	-	-	-	-	-	-	-	-	-	-	-	-	-	+	-	-	-	Inner membrane protein translocase and chaperone YidC,C long form	snp_nonsynonymous	ACG06_31705	fig|287.6323.peg.6531	6830167		A	G
D. Other mutations
-	del	-	-	-	-	-	-	-	-	+	-	-	-	-	-	-	-	-	-	-	-	-	-	-	-	-	-							Nitroreductase	small_indel	ACG06_04905	fig|287.6323.peg.1002	1018260	-	GCTCGCCATGCT	G
-	Val93Ala	-	-	-	-	-	-	-	-	-	-	-	-	-	-	-	-	-	-	-	-	+	-	-	-	-	-							Transcriptional regulator,C AraC family	snp_nonsynonymous	ACG06_16250	fig|287.6323.peg.3344	3482828	-	T	C
-	ins	-	-	-	-	-	-	-	-	-	-	-	-	-	-	-	-	-	-	-	-	+	-	-	-	-	-							HflC protein paralog among fluorescent psuedomonads	small_indel	ACG06_13920	fig|287.6323.peg.2859	2928200	-	C	CATCACG
-	ins	-	-	-	-	-	-	-	-	-	-	-	+	-	-	-	-	-	-	-	-	-	-	-	-	-	-							hypothetical protein	small_indel	ACG06_12225	fig|287.6323.peg.2506	2532447	-	T	TAGATAC
